# Supplementary material for: Optimized workflow for behavior-coupled fiber photometry experiment: improved data navigation and accessibility
Source: Front Neurosci. 2025 Jul 10;19:1601127. doi: 10.3389/fnins.2025.1601127 (PMC12287066; doi:10.3389/fnins.2025.1601127)
Supplement: Supplementary file 1 [file Data_Sheet_1.ZIP]

Archive with 30 entries (30 files):
- A2V_LectureFicEvtx.m
- A2V_LectureFicTraj.m
- CartoDopa_AnalyseStartEnd.m
- CartoDopa_CalcCartographie.m
- CartoDopa_CalcDensiteDopaCa.m
- CartoDopa_CalcDensitePresence.m
- CartoDopa_ComptageProto.m
- CartoDopa_FiltrageData.m
- CartoDopa_LectureDoric.m
- CartoDopa_LectureProto.m
- CartoDopa_LectureRegx.m
- CartoDopa_NomenclatureRes.m
- CartoDopa_OnOffFenetre.m
- CartoDopa_PretraiteSel.m
- CartoDopa_RenommeFeuilleExcel.m
- CartoDopa_RotationTraj.m
- CartoDopa_TranslationTraj and save data.m
- CartoDopa_TxtDateTime.m
- CartoDopa_VisuAll.m
- CartoDopa_VisuCartographie.m
- CartoDopa_VisuDensitePresence.m
- CartoDopa_VisuObjets.m
- CartoDopa_VisuSelective.m
- CartoDopa_VisuSignaux.m
- CartoDopa_VisuSignauxBrut.m
- CartoDopa_VisuSignauxDfSf.m
- CartoDopa_VisuSignauxZScore.m
- CartoDopa_VisuTrajectoires.m
- ExtractDataAcquisition.m
- Prog_CartoDopa.m
