# Supplementary material for: Optimized workflow for behavior-coupled fiber photometry experiment: improved data navigation and accessibility
Source: Front Neurosci. 2025 Jul 10;19:1601127. doi: 10.3389/fnins.2025.1601127 (PMC12287066; doi:10.3389/fnins.2025.1601127)
Supplement: Supplementary file 1 [file Data_Sheet_1.ZIP › A2V_LectureFicEvtx.m]

%"""""""""""""""""""""""""""""""""""""""""""""""""""""""""""""%
% A2V_LectureFicEvtx                                          %
% Reading file type '.evtx'                           %
%"""""""""""""""""""""""""""""""""""""""""""""""""""""""""""""%
function [DEF_Evtx, erreur] = A2V_LectureFicEvtx(NomFicEvtx)
 
% Initialization
%================
erreur = 0;
DEF_Evtx = [];
DEF_Evtx.T1 = 0.0;
DEF_Evtx.T2 = 0.0;
DEF_Evtx.TagNb = 0;
DEF_Evtx.CurseurNb = 0;
DEF_Evtx.EvtNb = 0;
DEF_Evtx.TagVal = [];
DEF_Evtx.CurseurTps = [];
DEF_Evtx.CurseurVal = [];
DEF_Evtx.EvtTps = [];
DEF_Evtx.EvtVal = [];
DEF_Evtx.EvtCode = [];
 
% Opening, testing, and reading the complete file
%============================================
fid=fopen(NomFicEvtx,'r');
if fid == -1
    erreur = -1;
    return;
end
C = textscan(fid, '%s');
fclose(fid);
 
% File decoding
%==================
for i=1:size(C{1,1},1)
    if strcmpi(C{1,1}(i), '[Tag]')
        i=i+3;
        [valeur] = A2V_ExtraireValeurListe(C{1,1}(i),'numeric');
        DEF_Evtx.TagNb = size(valeur,2);
        DEF_Evtx.TagVal = valeur;
    elseif strcmpi(C{1,1}(i), '[T1T2]')
        i=i+3;
        [valeur] = A2V_ExtraireValeurListe(C{1,1}(i),'numeric');
        DEF_Evtx.T1 = valeur(1);
        i=i+3;
        [valeur] = A2V_ExtraireValeurListe(C{1,1}(i),'numeric');
        DEF_Evtx.T2 = valeur(1);
    elseif strcmpi(C{1,1}(i), '[Curseur]')
        i=i+3;
        [valeur] = A2V_ExtraireValeurListe(C{1,1}(i),'numeric');
        DEF_Evtx.CurseurNb = size(valeur,2);
        DEF_Evtx.CurseurTps = valeur;
        DEF_Evtx.CurseurVal = ones(DEF_Evtx.CurseurNb,1);
    elseif strcmpi(C{1,1}(i), '[Evt]')
        i=i+3;
        [valeur] = A2V_ExtraireValeurListe(C{1,1}(i),'numeric');
        DEF_Evtx.EvtNb = size(valeur,2);
        DEF_Evtx.EvtTps = valeur;
        i=i+3;
        [valeur] = A2V_ExtraireValeurListe(C{1,1}(i),'text');
        DEF_Evtx.EvtCode = valeur;
        DEF_Evtx.EvtVal = ones(DEF_Evtx.EvtNb,1);
    end
end
 
end
 


%"""""""""""""""""""""""""""""""""""""""""""""""""""""""""""""%
% A2V_ExtraireValeurListe                                     %
% Extraction of values from a list into cells %
%"""""""""""""""""""""""""""""""""""""""""""""""""""""""""""""%
function [valeur] = A2V_ExtraireValeurListe(listeCell, codage)
listeCell2 = strrep(char(listeCell),',','.');
listeNew = split(strrep(char(listeCell2),'"',''),";");
for i=1:size(listeNew,1)
    if strcmp(codage,'numeric')
        if isempty(char(listeNew(i))) == 0
            valeur(i) = str2num(char(listeNew(i)));
        else
            valeur = [];
        end
    elseif strcmp(codage,'text')
        if isempty(char(listeNew(i))) == 0
            valeur(i) = string(char(listeNew(i)));
        else
            valeur = [];
        end
    end
end
end
