# Supplementary material for: Optimized workflow for behavior-coupled fiber photometry experiment: improved data navigation and accessibility
Source: Front Neurosci. 2025 Jul 10;19:1601127. doi: 10.3389/fnins.2025.1601127 (PMC12287066; doi:10.3389/fnins.2025.1601127)
Supplement: Supplementary file 1 [file Data_Sheet_1.ZIP › A2V_LectureFicTraj.m]

%"""""""""""""""""""""""""""""""""""""""""""""""""""""""""""""%
% Reading the trajectory file                                %
% Returns the trajectory (Xtraj, Ytraj) within the range     %
% between T1 and T2                                         %
% If T1=-1 and T2=-1, the complete trajectory is returned   %
% within the range between TpsDeb and TpsFin                %
%"""""""""""""""""""""""""""""""""""""""""""""""""""""""""""""% 
function [Xtraj, Ytraj, TPStraj, TpsDeb, TpsFin, erreur] = A2V_LectureFicTraj(nomFicTraj, T1, T2, SeuilCoordTraj)
 
% Initialization
%================
erreur = 0;
Xtraj = [];
Ytraj = [];
TPStraj = [];
TpsDeb = 0;
TpsFin = 0;
 
% Opening, testing, and reading the complete file
%============================================
fid = fopen(nomFicTraj,'r');
if fid == -1
    erreur = -1;
    return;
end
data = fread(fid,'float64');
fclose(fid);
 
% The vector must be split into 4 rows:  
% Row 1 = time / Row 2 = X / Row 3 = Y / Row 4 = angle  
%===============================================================
nbdata = size(data,1);
dataMatrix = reshape(data, [nbdata/4, 4]);
nbdataMatrix = size(dataMatrix,1);
 
%  Initialize start and end indices
%===========================================
ind1 = 1;
ind2 = nbdataMatrix;
TpsDeb = dataMatrix(1,1);
TpsFin = dataMatrix(nbdataMatrix,1);
 
% Analyze the time vector (row 1 of dataMatrix)  
% to select the analysis period based on T1 and T2  
% Recalculate ind1 and ind2 if necessary  
%================================================================
if T1 >=0 && T2 >= 0
    for i=1:nbdataMatrix
        if dataMatrix(i,1) >= T1
            ind1 = i;
            break;
        end
    end
    for i=1:nbdataMatrix
        if dataMatrix(i,1) >= T2
            ind2 = i;
            break;
        end
    end
end
 
%  Remove points that exceed the coordinate thresholds
%===============================================================
if SeuilCoordTraj > 0
    ind1tmp = ind1;
    ind2tmp = ind2;
    for i=ind1tmp:ind2tmp
        if dataMatrix(i,2) < SeuilCoordTraj || dataMatrix(i,3) < SeuilCoordTraj
            ind1 = i;
        else
            break;
        end
    end
    for i=ind2tmp:-1:ind1tmp
        if dataMatrix(i,2) < SeuilCoordTraj || dataMatrix(i,3) < SeuilCoordTraj
            ind2 = i;
        else
            break;
        end
    end
    ind1 = ind1+1;
    ind2 = ind2-1;
end
 
% % Retrieve rows 1 (Tps), 2 (Xtraj), and 3 (Ytraj)
%==========================================================
TPStraj = dataMatrix(ind1:ind2,1);
Xtraj = dataMatrix(ind1:ind2,2);
Ytraj = dataMatrix(ind1:ind2,3);
end
