# Supplementary material for: Optimized workflow for behavior-coupled fiber photometry experiment: improved data navigation and accessibility
Source: Front Neurosci. 2025 Jul 10;19:1601127. doi: 10.3389/fnins.2025.1601127 (PMC12287066; doi:10.3389/fnins.2025.1601127)
Supplement: Supplementary file 1 [file Data_Sheet_1.ZIP › CartoDopa_AnalyseStartEnd.m]

%"""""""""""""""""""""""""""""""""""""""""""""""""""""""""""""%
% CartoDopa_AnalyseStartEnd                                   %
%"""""""""""""""""""""""""""""""""""""""""""""""""""""""""""""%

% Check if data is loaded and selected
%===========================================
[nbEssaiSel, listeSel] = CartoDopa_ComptageProto(TableProto, TableProtoOK);
if size(TableProto,1) == 0 || nbEssaiSel == 0
    errordlg({'Data has not been uploaded','or no data selected.'}, 'Error');
    return;
end
 
%  Check if the area analysis interval is within the signal interval
%===================================================================
if DelaiAirePreAnalyse > DelaiPreAnalyse || DelaiAirePostAnalyse > DelaiPostAnalyse
    errordlg({'pre/post delays are outside limit.'}, 'Error');
    return;
end
 
 
% Vector to store data between Pre and Post delays  
% nbpoint = (DelaiPostAnalyse + DelaiPreAnalyse) * FrequenceSignal  
%=================================================================
flagErreur = 0;
FrequenceSignal = 1.0/mean(diff(StrData(listeSel(1)).Time_Brut));
nbPointsPre  = round(DelaiPreAnalyse*FrequenceSignal);
nbPointsPost = round(DelaiPostAnalyse*FrequenceSignal);
nbPointsInterval = nbPointsPre+nbPointsPost+1;
vecteurDopaZScore = zeros(nbPointsInterval, 1);
matriceDopaStd = zeros(nbPointsInterval, 1);
vecteurDopaStd = [];
vecteurCaZScore = zeros(nbPointsInterval, 1);
matriceCaStd = zeros(nbPointsInterval, 1);
vecteurCaStd = [];
nbValVect = 0;
 
% Vector to store areas between Pre and Post delays
%===============================================================
nbPointsAirePre  = round(DelaiAirePreAnalyse*FrequenceSignal);
nbPointsAirePost = round(DelaiAirePostAnalyse*FrequenceSignal);
vecteurDopaAire = [];
vecteurCaAire = [];
vecteurNomDataAire = [];
vecteurNumPeriodeAire = [];
 
% Create time vector for plotting (add 1 point if necessary  
% due to possible rounding errors from non-integer frequency)  
%====================================================================
vecteurTpsGraph = (-DelaiPreAnalyse:1/FrequenceSignal:DelaiPostAnalyse);
if size(vecteurTpsGraph,2) < nbPointsInterval
    vecteurTpsGraph(nbPointsInterval) = DelaiPostAnalyse;
end
 
% Loop through the selected files in the list  
% then loop over the number of entries/exits in the hole (Start/End)
%==========================================================
hWait = waitbar(0,'Calculating ...', 'Name', 'Start/End analysis"');
for n=1:StrData_nb
    waitbar(n/StrData_nb, hWait);
    numDataProto = StrData(n).NumSel;
    if TableProto{numDataProto,1} > 0
        % % Retrieve Baseline by searching for Start/End indices
        %""""""""""""""""""""""""""""""""""""""""""""""""""""""""
        tpsStartBL = TableProtoEvt.Base1(numDataProto);
        tpsEndBL = TableProtoEvt.Base2(numDataProto);
        indTpsStartBL = -1;
        for i=1:size(StrData(n).Time_Filtre,1)-1
            if ((StrData(n).Time_Filtre(i)) <= tpsStartBL) && ((StrData(n).Time_Filtre(i+1)) > tpsStartBL)
                indTpsStartBL = i;
                break;
            end
        end
        if indTpsStartBL == -1
            indTpsStartBL = 1;
        end
        indTpsEndBL = -1;
        for i=1:size(StrData(n).Time_Filtre,1)-1
            if ((StrData(n).Time_Filtre(i)) <= tpsEndBL) && ((StrData(n).Time_Filtre(i+1)) > tpsEndBL)
                indTpsEndBL = i;
                break;
            end
        end
        
        %  Common baseline vector for all entries/exits
        %""""""""""""""""""""""""""""""""""""""""""""
        baselineDopa = StrData(n).SignalDopa_Filtre(indTpsStartBL:indTpsEndBL);
        baselineCa = StrData(n).SignalCa_Filtre(indTpsStartBL:indTpsEndBL);
        
        % % Loop over entries/exits in the hole
        %"""""""""""""""""""""""""""""""""
        for nn=1:TableProtoEvt.nbSE(numDataProto)
            % Start and End of the "nose in the hole" period  
            %-----------------------------------------------
            tpsStart = TableProtoEvt.Start(numDataProto, nn);
            tpsEnd = TableProtoEvt.End(numDataProto, nn);
            tpsDuree = tpsEnd-tpsStart;
            
            % Search for Start index in the time vector  
            %-----------------------------------------------
            indTpsStart = -1;
            for i=1:size(StrData(n).Time_ZScore,1)-1
                if ((StrData(n).Time_ZScore(i)) <= tpsStart) && ((StrData(n).Time_ZScore(i+1)) > tpsStart)
                    indTpsStart = i;
                    break;
                end
            end
            
            % Determine start/end indices of the analysis period
            %-------------------------------------------
            ind1 = indTpsStart-nbPointsPre;
            ind2 = indTpsStart+nbPointsPost;
            indAire1 = indTpsStart-nbPointsAirePre-ind1+1;
            indAire2 = indTpsStart+nbPointsAirePost-ind1+1;
            if ind1 <= 0
                indTpsStart = -1;
            end
            if ind2 > size(StrData(n).Time_ZScore,1)
                indTpsStart = -1;
            end
            
            % Consideration based on the selected event type  
            % if the indices are within the limits of the Time vector
            %-------------------------------------------------------------
            nomEssai = [TableProto{n,2} '-' num2str(TableProto{n,3}) '-',TableProto{n,4} '-' TableProto{n,5} '-' TableProto{n,6}];
            flagEvtOK = 0;
            if indTpsStart == -1                % Check if indices are within the interval
                flagEvtOK = 0;
                if flagErreur == 0
                    disp('---')
                    disp('ERROR:')
                end
                if (TableEvenements_Type <= 3) || (TableEvenements_Type == 4 && nn == 1) || (TableEvenements_Type == 5 && nn > 1)
                    disp(['   Period N° ' num2str(nn) ' out of limits' nomEssai])
                end
                flagErreur = 1;
            elseif TableEvenements_Type == 1    % All events
                flagEvtOK = 1;
            elseif TableEvenements_Type == 2    % Short events
                if tpsDuree <= SeuilEvtDuree
                    flagEvtOK = 1;
                end
            elseif TableEvenements_Type == 3    % Long events
                if tpsDuree >= SeuilEvtDuree
                    flagEvtOK = 1;
                end
            elseif TableEvenements_Type == 4    % Only first event
                if nn == 1
                    flagEvtOK = 1;
                end
            elseif TableEvenements_Type == 5    % Except first event
                if nn > 1
                    flagEvtOK = 1;
                end
            end
            
            % Compute parameters and curves if everything is OK
            %--------------------------------------------------
            if flagEvtOK == 1
                % Dopa and Ca ZScore vector  
                %~~~~~~~~~~~~~~~~~~~~~~~~~~~
                periodeDopa = StrData(n).SignalDopa_ZScore(ind1:ind2);
                periodeCa = StrData(n).SignalCa_ZScore(ind1:ind2);
                vecteurDopaZScore = vecteurDopaZScore + periodeDopa;
                vecteurCaZScore = vecteurCaZScore + periodeCa;
                
                % Increment number of values in vectors/matrices  
                %~~~~~~~~~~~~~~~~~~~~~~~~~~~~~~~~~~~~~~~~~~~~~~~~~~~~~
                nbValVect = nbValVect+1;
    
                % Dopa and Ca Std matrix  
                %~~~~~~~~~~~~~~~~~~~~~~~~
                matriceDopaStd(:,nbValVect) =  periodeDopa;
                matriceCaStd(:,nbValVect) = periodeCa;
                
                % Compute area vectors
                %~~~~~~~~~~~~~~~~~~~~~~~~~~~
                vecteurDopaAire(nbValVect) = sum(periodeDopa(indAire1:indAire2))*(1/FrequenceSignal);
                vecteurCaAire(nbValVect) = sum(periodeCa(indAire1:indAire2))*(1/FrequenceSignal);
                vecteurNomDataAire{nbValVect} = nomEssai;
                vecteurNumPeriodeAire(nbValVect) = nn;
            end
        end
    end
end
close(hWait);
 
% Finalizing calculations: averaging and plotting
%================================================
if nbValVect > 0
    % Averaging vectors and computing standard deviation  
    %--------------------------------------
    vecteurDopaZScore = vecteurDopaZScore/nbValVect;
    vecteurCaZScore = vecteurCaZScore/nbValVect;
    for i=1:nbPointsInterval
        vecteurDopaStd(i) = std(matriceDopaStd(i,:));
        vecteurCaStd(i) = std(matriceCaStd(i,:));
    end
 
    % Plot simple curves  
    %--------------------------
    titreFig = 'ZScore : Dopamine(red)/Ca(green)';
    figCourbeDopaCa = figure('Name', titreFig, 'NumberTitle', 'off', 'ToolBar', 'none', 'Color', [1 1 1]);
    hold on
    plot(vecteurTpsGraph, vecteurDopaZScore, 'r');
    plot(vecteurTpsGraph, vecteurCaZScore, 'g');
    stem(0, max(max(vecteurDopaZScore),max(vecteurCaZScore))*1.1, 'Color', [0 0 0], 'Marker', '.');
    stem(0, min(min(vecteurDopaZScore),min(vecteurCaZScore))*1.1, 'Color', [0 0 0], 'Marker', '.');
    
    % Plot curves with shaded areas
    %----------------------------------
    figCourbeAireDopaCa = figure('Name', ['Aires/',titreFig], 'NumberTitle', 'off', 'ToolBar', 'none', 'Color', [1 1 1]);
    hold on
    plot(vecteurTpsGraph, vecteurDopaZScore, 'r');
    plot(vecteurTpsGraph, vecteurCaZScore, 'g');
    area(vecteurTpsGraph(indAire1:indAire2), vecteurDopaZScore(indAire1:indAire2), 'BaseValue', 0, 'FaceColor', 'r', 'FaceAlpha', 0.5);
    area(vecteurTpsGraph(indAire1:indAire2), vecteurCaZScore(indAire1:indAire2), 'BaseValue', 0, 'FaceColor', 'g', 'FaceAlpha', 0.5);
    stem(0, max(max(vecteurDopaZScore),max(vecteurCaZScore))*1.1, 'Color', [0 0 0], 'Marker', '.');
    stem(0, min(min(vecteurDopaZScore),min(vecteurCaZScore))*1.1, 'Color', [0 0 0], 'Marker', '.');
    
    % Generate naming convention for result files  
    %-----------------------------------------------
    [txtDate] = CartoDopa_TxtDateTime();
    txtEvt = num2str(TableEvenements_Type);
    if PG_Nomenclature == 0
        NomFicRESULTS = [Nomenclature '.xlsx'];
    elseif PG_Nomenclature == 1
        NomFicRESULTS = [txtDate '_' Nomenclature '.xlsx'];
    elseif PG_Nomenclature == 2
        NomFicRESULTS = [Nomenclature '_Evt=' txtEvt '.xlsx'];
    elseif PG_Nomenclature == 3
        NomFicRESULTS = [txtDate '_' Nomenclature '_Evt=' txtEvt '.xlsx'];
    end
    NomFicRESULTS = [Repertoire NomFicRESULTS];
    
    % Write results to the Excel file
    %----------------------------------------------
    DataExcel = {};
    DataExcel{1,1} = 'Time';
    DataExcel{1,2} = 'Dopa_ZS';
    DataExcel{1,3} = 'Dopa_Std';
    DataExcel{1,4} = 'Ca_ZS';
    DataExcel{1,5} = 'Ca_Std';
    xlswrite(NomFicRESULTS, DataExcel, 1, 'A1');
    TableExcel_DopaCa = {};
    for i=1:nbPointsInterval
        TableExcel_DopaCa{i,1} = vecteurTpsGraph(i);
        TableExcel_DopaCa{i,2} = vecteurDopaZScore(i);
        TableExcel_DopaCa{i,3} = vecteurDopaStd(i);
        TableExcel_DopaCa{i,4} = vecteurCaZScore(i);
        TableExcel_DopaCa{i,5} = vecteurCaStd(i);
    end
    xlswrite(NomFicRESULTS, TableExcel_DopaCa, 1, 'A2');
    DataExcel = {};
    DataExcel{1,1} = 'Data';
    DataExcel{1,2} = 'NumEvt';
    DataExcel{1,3} = 'Dopa_Aire';
    DataExcel{1,4} = 'Ca_Aire';
    xlswrite(NomFicRESULTS, DataExcel, 2, 'A1');
    TableExcel_Aires = {};
    for i=1:nbValVect
        TableExcel_Aires{i,1} = vecteurNomDataAire{i};
        TableExcel_Aires{i,2} = vecteurNumPeriodeAire(i);
        TableExcel_Aires{i,3} = vecteurDopaAire(i);
        TableExcel_Aires{i,4} = vecteurCaAire(i);
    end
    xlswrite(NomFicRESULTS, TableExcel_Aires, 2, 'A2');
 
    % Rename sheets in the Excel file
    %-----------------------------------
    ListeNomFeuille= {};
    ListePage = [];
    ListeNomFeuille{1} = 'ZScore+Std';
    ListePage(1) = 1;
    ListeNomFeuille{2} = 'Aire';
    ListePage(2) = 2;
    CartoDopa_RenommeFeuilleExcel(NomFicRESULTS, 2, ListeNomFeuille, ListePage);
end
 
 
% Check and display message if an error occurred
%==============================================
if flagErreur == 1
    errordlg({'Warning : errors while calculating !', ...
              'error list in viewer.', ...
              'results have still be generated.'}, 'error');
end
    
% Clear memory
%--------------------
clear i n nn numDataProto flagEvtOK indTpsStart ind1 ind2 indAire1 indAire2 nbValVect
clear tpsStart tpsEnd tpsDuree valStartDopa valStartCa nbValVect
clear zIntDopa zIntCa periodeDopa periodeCa baselineDopa baselineCa
clear tpsStartBL tpsEndBL indTpsStartBL indTpsEndBL
clear FrequenceSignal nbPointsPre nbPointsPost nbPointsInterval
clear nbPointsAirePre nbPointsAirePost vecteurTpsGraph
clear titreFig txtDate txtEvt hWait flagErreur
clear vecteurDopaAire vecteurCaAire
clear vecteurDopaFiltre vecteurDopaZScore vecteurDopaStd matriceDopaStd
clear vecteurCaFiltre vecteurCaZScore vecteurCaStd matriceCaStd
clear ListeNomFeuille ListePage


    
    
