# Supplementary material for: Optimized workflow for behavior-coupled fiber photometry experiment: improved data navigation and accessibility
Source: Front Neurosci. 2025 Jul 10;19:1601127. doi: 10.3389/fnins.2025.1601127 (PMC12287066; doi:10.3389/fnins.2025.1601127)
Supplement: Supplementary file 1 [file Data_Sheet_1.ZIP › CartoDopa_CalcCartographie.m]

%"""""""""""""""""""""""""""""""""""""""""""""""""""""""""""""%
% CartoDopa_CalcCartographie                                  %
%"""""""""""""""""""""""""""""""""""""""""""""""""""""""""""""%

% Create matrix for displaying presence density  
% nbCase corresponds to the frame size in the pixel matrix
%===================================================================
nbCase = round(TailleCadre / TaillePasGrille);
TailleCadrePix = nbCase;
 
% Compute Dopa / Ca densities and display the map
% based on the trajectory (presence in the matrix cells)
%=======================================================================
if StrTraj_nb > 0
    hWait = waitbar(0,'Calculating cartography ...', 'Name', 'Wait.');
    [imageZS_Dopa, imageZS_Ca] = CartoDopa_CalcDensiteDopaCa(TableProto, StrData, StrData_nb, StrTraj, StrTraj_nb, ...
                                                             TailleCadre, TaillePasGrille, WID_toggleOptCarto.Value);
    waitbar(1, hWait);
    close(hWait);
    flag_Cartographie = 1;
    warndlg({'Cartography has been computed.','View cartohraphy.'}, 'Information');
end
