# Supplementary material for: Optimized workflow for behavior-coupled fiber photometry experiment: improved data navigation and accessibility
Source: Front Neurosci. 2025 Jul 10;19:1601127. doi: 10.3389/fnins.2025.1601127 (PMC12287066; doi:10.3389/fnins.2025.1601127)
Supplement: Supplementary file 1 [file Data_Sheet_1.ZIP › CartoDopa_CalcDensiteDopaCa.m]

%"""""""""""""""""""""""""""""""""""""""""""""""""""""""""""""%
% Function : CartoDopa_CalcDensiteDopaCa                      %
%"""""""""""""""""""""""""""""""""""""""""""""""""""""""""""""%
% Compute the average density of Dopa or Ca   %
% based on the position on the hole board)   %
%"""""""""""""""""""""""""""""""""""""""""""""""""""""""""""""%
 
function [imageZS_Dopa, imageZS_Ca] = CartoDopa_CalcDensiteDopaCa(TableProto, StrData, StrData_nb, StrTraj, StrTraj_nb, ...
                                                                  TailleCadre, PasGrille, modeCalcul)
 
% Initialize density image to zero
%========================================
nbCase = round(TailleCadre / PasGrille);
imageZS_Dopa = round(zeros(nbCase,nbCase));
imageZS_Ca = round(zeros(nbCase,nbCase));
imageNB = round(ones(nbCase,nbCase));
dataOK = 0;
 
% Loop through all points of all trajectories
% that are selected in TableProto
%===================================================
for n=1:StrTraj_nb
    if TableProto{StrTraj(n).NumSel,1} > 0
        % OK, valid trajectory
        %------------------------------------------
        dataOK = 1;
        % Search for corresponding Data index
        %---------------------------------------
        indiceData = 0;
        for i=1:StrData_nb
            if StrTraj(n).NumSel == StrData(i).NumSel
                indiceData = i;
                break;
            end
        end
 
        % Loop through trajectory points (check the time interval
        % between two successive positions to average the values)
        %------------------------------------------------------------------
        if indiceData > 0
            Periode = StrData(indiceData).Time_ZScore(2)-StrData(indiceData).Time_ZScore(1);
            indData0 = 1;
            for k=1:StrTraj(n).nbPt-1
                % Retrieve current point and grid indices
                %~~~~~~~~~~~~~~~~~~~~~~~~~~~~~~~~~~~~~~~~~~~~~~
                xpos = StrTraj(n).Xtraj(k);
                ypos = StrTraj(n).Ytraj(k);
                indx = floor((ypos + TailleCadre/2)/ (PasGrille))+1;
                indy = floor((xpos + TailleCadre/2)/ (PasGrille))+1;
                % Search for start/end index in the ZScore data  
                %~~~~~~~~~~~~~~~~~~~~~~~~~~~~~~~~~~~~~~~~~~~~~~~~~
                if indx > 0 && indx <= nbCase && indy > 0 && indy <= nbCase
                    t1 = StrTraj(n).TPStraj(k);
                    t2 = StrTraj(n).TPStraj(k+1);
                    indData1 = 1;
                    for i=indData0:size(StrData(indiceData).Time_ZScore,1)-1
                        if ((StrData(indiceData).Time_ZScore(i)) <= t1) && ((StrData(indiceData).Time_ZScore(i+1)) > t1)
                            indData1 = i;
                            break;
                        end
                    end
                    indData2 = indData1;
                    for i=indData1:size(StrData(indiceData).Time_ZScore,1)-1
                        if ((StrData(indiceData).Time_ZScore(i)) <= t2) && ((StrData(indiceData).Time_ZScore(i+1)) > t2)
                            indData2 = i-1;
                            break;
                        end
                    end
                    valeurDopa = mean(StrData(indiceData).SignalDopa_ZScore(indData1:indData2));
                    valeurCa = mean(StrData(indiceData).SignalCa_ZScore(indData1:indData2));
                    imageZS_Dopa(indx, indy) = imageZS_Dopa(indx, indy) + valeurDopa;
                    imageZS_Ca(indx, indy) = imageZS_Ca(indx, indy) + valeurCa;
                    imageNB(indx, indy) = imageNB(indx, indy) + (indData2-indData1+1);
                    indData0 = indData2;
                end
            end
        end
    end
end
 
% Weighting by the duration of presence in each pixel
%========================================================
if dataOK == 1
    if modeCalcul == 1
        imageZS_Dopa = imageZS_Dopa./imageNB/Periode;
        imageZS_Ca = imageZS_Ca./imageNB/Periode;
    end
else
    warndlg({'Calculating cartography.','selected data have no trajectory.'}, 'Information');
end
 
end
