# Supplementary material for: Optimized workflow for behavior-coupled fiber photometry experiment: improved data navigation and accessibility
Source: Front Neurosci. 2025 Jul 10;19:1601127. doi: 10.3389/fnins.2025.1601127 (PMC12287066; doi:10.3389/fnins.2025.1601127)
Supplement: Supplementary file 1 [file Data_Sheet_1.ZIP › CartoDopa_CalcDensitePresence.m]

%"""""""""""""""""""""""""""""""""""""""""""""""""""""""""""""%
% Function : CartoDopa_CalcDensitePresence                    %
%"""""""""""""""""""""""""""""""""""""""""""""""""""""""""""""%
% Compute presence density (cumulative time spent)    %
% Also return the number of values     %
%"""""""""""""""""""""""""""""""""""""""""""""""""""""""""""""%
 
function [imageDensite, imageNbVal] = CartoDopa_CalcDensitePresence(TableProto, StrTraj, StrTraj_nb, TailleCadre, PasGrille)
 
% Initialize density image to zero  
%========================================
nbCase = round(TailleCadre / PasGrille);
imageDensite = round(zeros(nbCase,nbCase));
imageNbVal = round(zeros(nbCase,nbCase));
 
% Loop through all points of all trajectories  
% that are selected in TableProto
%===================================================
for n=1:StrTraj_nb
    if TableProto{StrTraj(n).NumSel,1} > 0
        for k=2:StrTraj(n).nbPt-1
            % Retrieve current point
            %----------------------------
            xpos = StrTraj(n).Xtraj(k);
            ypos = StrTraj(n).Ytraj(k);
            % Compute point position in the image matrix  
           % Note: x and y are swapped!!          
  %-------------------------------------------
            indx = floor((ypos + TailleCadre/2)/ (PasGrille))+1;
            indy = floor((xpos + TailleCadre/2)/ (PasGrille))+1;
            if indx > 0 && indx <= nbCase && indy > 0 && indy <= nbCase
                tps = (StrTraj(n).TPStraj(k+1)-StrTraj(n).TPStraj(k-1))/2;
                imageDensite(indx, indy) = imageDensite(indx, indy) + tps;
                imageNbVal(indx, indy) = imageNbVal(indx, indy) +1;
            end
        end
    end
end
 
end
