# Supplementary material for: Optimized workflow for behavior-coupled fiber photometry experiment: improved data navigation and accessibility
Source: Front Neurosci. 2025 Jul 10;19:1601127. doi: 10.3389/fnins.2025.1601127 (PMC12287066; doi:10.3389/fnins.2025.1601127)
Supplement: Supplementary file 1 [file Data_Sheet_1.ZIP › CartoDopa_ComptageProto.m]

%"""""""""""""""""""""""""""""""""""""""""""""""""""""""""""""%
% CartoDopa_ComptageProto                                       %
%"""""""""""""""""""""""""""""""""""""""""""""""""""""""""""""%
% Count the selected rows in the protocol    %
%"""""""""""""""""""""""""""""""""""""""""""""""""""""""""""""%

function [TableProto_nbSel, listeSel] = CartoDopa_ComptageProto(TableProto, TableProtoOK)
TableProto_nbSel = 0;
listeSel = [];
ndiff = 0;
for n=1:size(TableProto,1)
    if TableProto{n,1} == 1
        TableProto_nbSel = TableProto_nbSel+1;
        listeSel(TableProto_nbSel) = n-ndiff;
    end
    if TableProtoOK(n) == 0
        ndiff = ndiff+1;
    end
end
 
end
