# Supplementary material for: Optimized workflow for behavior-coupled fiber photometry experiment: improved data navigation and accessibility
Source: Front Neurosci. 2025 Jul 10;19:1601127. doi: 10.3389/fnins.2025.1601127 (PMC12287066; doi:10.3389/fnins.2025.1601127)
Supplement: Supplementary file 1 [file Data_Sheet_1.ZIP › CartoDopa_FiltrageData.m]

%"""""""""""""""""""""""""""""""""""""""""""""""""""""""""""""%
% CartoDopa_FiltrageData                                      %
%"""""""""""""""""""""""""""""""""""""""""""""""""""""""""""""%
% ModePreTraitement=0 : Preprocessing over the entire period  
%                       indTpsStart0, indTpsEnd0 not used  
% ModePreTraitement=1 : Preprocessing over the period  
%                       between indTpsStart0 and indTpsEnd0  
%"""""""""""""""""""""""""""""""""""""""""""""""""""""""""""""%
 
function [TimesPre, cDataCtrl, cDataDopa, cDataCa] = CartoDopa_FiltrageData(Times, DataCtrl, DataDopa, DataCa, ...
                                                                  ModePreTraitement, indTpsStart0, indTpsEnd0)
% Testing pretreatment period  
%~~~~~~~~~~~~~~~~~~~~~~~~~~~~~~~~~~~~~
if ModePreTraitement == 0
    TimesPre = Times;
    DataCtrlPre = DataCtrl;
    DataDopaPre = DataDopa;
    DataCaPre = DataCa;
elseif ModePreTraitement == 1
    TimesPre = Times(indTpsStart0:indTpsEnd0);
    DataCtrlPre = DataCtrl(indTpsStart0:indTpsEnd0);
    DataDopaPre = DataDopa(indTpsStart0:indTpsEnd0);
    DataCaPre = DataCa(indTpsStart0:indTpsEnd0);
end
 
% lowpass filter butterwoth
%---------------------------
dt=diff(TimesPre);
dt=dt(1);
cutoff=10 ;
Fs = (1/dt);                                % Aquisition Frequency              
Fn = Fs/2;                                  % Nyquist Frequency  
Wp = cutoff/Fn;                             % Passband Frequency (Normalised)
Ws =  3/Fn;                                 % Stopgand Frequency (Normalised)
Rp = 2;
Rs = 10;
[nb,Wn] = buttord(Wp,Ws,Rp,Rs);
[b,a] = butter(nb,Wn,'low');
dnFDataCtrl = filtfilt(b,a,DataCtrlPre);
dnFDataDopa = filtfilt(b,a,DataDopaPre);
dnFDataCa = filtfilt(b,a,DataCaPre);

% Smoothing filter and polynomial fitting function
%--------------------------------------------------
s=0.05 ;                                            % Smoothing index
dnFDataCtrl = smooth (dnFDataCtrl,s,'lowess');      % to include if the channel introduce noise
bls = polyfit(dnFDataCtrl(1:end), dnFDataDopa(1:end), 1);
Y_Fit = bls(1) .* dnFDataCtrl + bls(2);
cDataDopa = (dnFDataDopa(:)-Y_Fit(:))./Y_Fit(:);
bls = polyfit(dnFDataCtrl(1:end), dnFDataCa(1:end), 1);
Y_Fit = bls(1) .* dnFDataCtrl + bls(2);
cDataCa = (dnFDataCa(:)-Y_Fit(:))./Y_Fit(:);
cDataCtrl = dnFDataCtrl;
end


%"""""""""""""""""""""""""""""""""""""""""""""""""""""""""""""%

%OR Filtering with baseline %

% CartoDopa_FiltrageData                                      %
%"""""""""""""""""""""""""""""""""""""""""""""""""""""""""""""%
%"""""""""""""""""""""""""""""""""""""""""""""""""""""""""""""%
%Filtering on the entire period from basline (between base1 and base2) to the end of the test %
%"""""""""""""""""""""""""""""""""""""""""""""""""""""""""""""%

% function [OutTimesPre, OutDataCtrl, OutDataDopa, OutDataCa, OutMoyBaseDopa, OutStdBaseDopa, OutMoyBaseCa, OutStdBaseCa] ...
% function [OutTimesPre, OutDataCtrl, OutDataDopa, OutDataCa] ...
        %  = CartoDopa_FiltrageData(Times, DataCtrl, DataDopa, DataCa, ...
                                %   indTpsBase1, indTpsBase2, indTpsStart0, indTpsEnd0, ...
                                 %  Filtre_LowPass, Filtre_OrdrePoly_Dopa, Filtre_OrdrePoly_Ca)
                                         
% Defining pretreatment period 
%----------------------------------------------
% TimesPre = Times(indTpsBase1:indTpsEnd0);
% DataCtrlPre = DataCtrl(indTpsBase1:indTpsEnd0);
% DataDopaPre = DataDopa(indTpsBase1:indTpsEnd0);
% DataCaPre = DataCa(indTpsBase1:indTpsEnd0);
% Frequence = 1/mean(diff(TimesPre));
% FreqLowPass = Filtre_LowPass;

% Low pass butterworth filter 
%------------------------------------------------------------
% filtreDataCtrl = lowpass(DataCtrlPre, FreqLowPass, Frequence);
% filtreDataDopa = lowpass(DataDopaPre, FreqLowPass, Frequence);
% filtreDataCa = lowpass(DataCaPre, FreqLowPass, Frequence);
% filtreDataCtrl(1:2*FreqLowPass) = DataCtrlPre(1:2*FreqLowPass);
% filtreDataCtrl(end-2*FreqLowPass:end) = DataCtrlPre(end-2*FreqLowPass:end);
% filtreDataDopa(1:2*FreqLowPass) = DataDopaPre(1:2*FreqLowPass);
% filtreDataDopa(end-2*FreqLowPass:end) = DataDopaPre(end-2*FreqLowPass:end);
% filtreDataCa(1:2*FreqLowPass) = DataCaPre(1:2*FreqLowPass);
% filtreDataCa(end-2*FreqLowPass:end) = DataCaPre(end-2*FreqLowPass:end);

% Linear regression computation with isobestic signal 
%-------------------------------------
% p = polyfit(TimesPre, filtreDataCtrl, 1);
% XX=TimesPre*p(1); %+p(2);
% PfiltreDataCtrl = filtreDataCtrl-XX;

% Linear regression computation (order 1) 
% or polynomial (until order 5) for Dopa
%-------------------------------------------------------
% if Filtre_OrdrePoly_Dopa < 6
%    p = polyfit(TimesPre, filtreDataDopa, Filtre_OrdrePoly_Dopa);
% end
% switch Filtre_OrdrePoly_Dopa
 %   case 1
 %       XX=TimesPre*p(1); %+p(2);
  %  case 2
  %      XX=TimesPre.*TimesPre*p(1)+TimesPre*p(2); %+p(3);
 %   case 3
  %      XX=(TimesPre.^3)*p(1)+(TimesPre.^2)*p(2)+TimesPre*p(3); %+p(4);
 %   case 4
   %     XX=(TimesPre.^4)*p(1)+(TimesPre.^3)*p(2)+(TimesPre.^2)*p(3)+TimesPre*p(4); %+p(5);
%    case 5
    %    XX=(TimesPre.^5)*p(1)+(TimesPre.^4)*p(2)+(TimesPre.^3)*p(3)+(TimesPre.^2)*p(4)+TimesPre*p(5); %+p(6);
%    case 6
        XX = 0;
% end
% PfiltreDataDopa = filtreDataDopa-XX;

% Linear regression computation (order 1) 
% or polynomial (until order 5) for Dopa
%-----------------------------------------------------
% if Filtre_OrdrePoly_Ca < 6
 %   p = polyfit(TimesPre, filtreDataCa, Filtre_OrdrePoly_Ca);
% end
% switch Filtre_OrdrePoly_Ca
    % case 1
     %   XX=TimesPre*p(1); %+p(2);
%    case 2
   %     XX=TimesPre.*TimesPre*p(1)+TimesPre*p(2); %+p(3);
  %  case 3
    %    XX=(TimesPre.^3)*p(1)+(TimesPre.^2)*p(2)+TimesPre*p(3); %+p(4);
%    case 4
    %    XX=(TimesPre.^4)*p(1)+(TimesPre.^3)*p(2)+(TimesPre.^2)*p(3)+TimesPre*p(4); %+p(5);
%    case 5
   %     XX=(TimesPre.^5)*p(1)+(TimesPre.^4)*p(2)+(TimesPre.^3)*p(3)+(TimesPre.^2)*p(4)+TimesPre*p(5); %+p(6);
  %  case 6
    %    XX = 0;
% end
% PfiltreDataCa = filtreDataCa-XX;

% Return based on the preprocessing period
%---------------------------------------------------
% OutTimesPre = TimesPre;
% OutDataCtrl = PfiltreDataCtrl;
% OutDataDopa = PfiltreDataDopa;
% OutDataCa = PfiltreDataCa;
% end
