# Supplementary material for: Optimized workflow for behavior-coupled fiber photometry experiment: improved data navigation and accessibility
Source: Front Neurosci. 2025 Jul 10;19:1601127. doi: 10.3389/fnins.2025.1601127 (PMC12287066; doi:10.3389/fnins.2025.1601127)
Supplement: Supplementary file 1 [file Data_Sheet_1.ZIP › CartoDopa_LectureDoric.m]

%"""""""""""""""""""""""""""""""""""""""""""""""""""""""""""""%
% CartoDopa_LectureDoric                                      %
%"""""""""""""""""""""""""""""""""""""""""""""""""""""""""""""%
% Call the function ExtractDataAcquisition     %
%"""""""""""""""""""""""""""""""""""""""""""""""""""""""""""""%

function [TimeCtrl, SignalCtrl, TimeDopa, SignalDopa, TimeCa, SignalCa] = CartoDopa_LectureDoric(filename)
 
% Lecture du fichier '.doric'
%=============================
Data_Acquired = ExtractDataAcquisition(filename);
 
% Extract relevant data (Ctrl / Dopa / Ca)
%==================================================
TimeCtrl = Data_Acquired(1).Data(1).Data;
SignalCtrl = Data_Acquired(1).Data(2).Data;
TimeDopa = Data_Acquired(2).Data(1).Data;
SignalDopa = Data_Acquired(2).Data(2).Data;
TimeCa = Data_Acquired(3).Data(1).Data;
SignalCa = Data_Acquired(3).Data(2).Data;
 
end
