# Supplementary material for: Optimized workflow for behavior-coupled fiber photometry experiment: improved data navigation and accessibility
Source: Front Neurosci. 2025 Jul 10;19:1601127. doi: 10.3389/fnins.2025.1601127 (PMC12287066; doi:10.3389/fnins.2025.1601127)
Supplement: Supplementary file 1 [file Data_Sheet_1.ZIP › CartoDopa_LectureProto.m]

%"""""""""""""""""""""""""""""""""""""""""""""""""""""""""""""%
% CartoDopa_LectureProto                                      %
%"""""""""""""""""""""""""""""""""""""""""""""""""""""""""""""%

% Test file opening and read data  
%================================================
IdFile = fopen(NomFicProto);
if IdFile == -1
    errordlg('Protocol file does not exist', 'Error');
else
    hWait = waitbar(0,'Reading file ...', 'Name', 'Wait.');
    fclose(IdFile);
    [TabNumTmp, TabTxtTmp] = xlsread(NomFicProto, NomFeuilleExcel);
    waitbar(1, hWait);
    close(hWait);
end
 
% Initialize local variables  
%==================================
numColMince = 1;
numColDay = 2;
numColOdor = 3;
numColCond = 4;
numColHedon = 5;
numColEvent = 6;
 
% Check if the 'event' column exists
%================================
if strcmp(char(TabTxtTmp(1,numColEvent)),'event')
    numColSuite = numColEvent+1;    % Elle existe
else
    numColSuite = numColEvent;      % Elle n'existe pas
end
 
% Update TableProto interface table
%========================================
TableProto = { };
TableProtoOK = [];
nbLigneProto = size(TabTxtTmp,1);
nbEssaiProto = 0;
TableProtoEvt = [];
for n=1:nbLigneProto-1
    % Check if row is valid
    %--------------------------
    if isempty(char(TabTxtTmp(n+1,numColOdor))) || ...
       isempty(char(TabTxtTmp(n+1,numColCond))) || ...
       isempty(char(TabTxtTmp(n+1,numColHedon)))
        % essai non pris en compte
    else
        % Increment trial count and initialize selection flag
        %----------------------------------------------------------
        nbEssaiProto = nbEssaiProto + 1;
        TableProto{nbEssaiProto,1} = false;
        TableProtoOK(nbEssaiProto) = 1;
 
        % Table Mice
        %------------
        if isnan(TabNumTmp(n,1))
            TableProto{nbEssaiProto,2} = char(TabTxtTmp(n+1,numColMince));
        else
            TableProto{nbEssaiProto,2} = char(num2str(TabNumTmp(n,numColMince)));
        end
 
        % Table Day
        %-----------
        if isnan(TabNumTmp(n,numColDay))
            TableProto{nbEssaiProto,3} = 0;
        else
            TableProto{nbEssaiProto,3} = TabNumTmp(n,numColDay);
        end
 
        % Table Odor / Condition / Hedonicity
        %-------------------------------------
        TableProto{nbEssaiProto,4} = char(TabTxtTmp(n+1,numColOdor));
        TableProto{nbEssaiProto,5} = char(TabTxtTmp(n+1,numColCond));
        TableProto{nbEssaiProto,6} = char(TabTxtTmp(n+1,numColHedon));
        
        % Table Event
        %-------------
        if numColSuite == numColEvent
            TableProto{nbEssaiProto,7} = char('Undef');
        else
            TableProto{nbEssaiProto,7} = char(TabTxtTmp(n+1,numColEvent));
        end
                
     % Retrieve baseline time 
     %----------------------------
     %TableProtoEvt.Base1(nbEssaiProto) = TabNumTmp(n,numColSuite);
     % TableProtoEvt.Base2(nbEssaiProto) = TabNumTmp(n,numColSuite+1);
     % TableProtoEvt.Start0(nbEssaiProto) = TabNumTmp(n,numColSuite+2);
     %  TableProtoEvt.End0(nbEssaiProto) = TabNumTmp(n,size(TabNumTmp,2));
        
        % Retrieve Start and End of events
        %------------------------------------------
        k = 0;
        TableProtoEvt.nbSE(nbEssaiProto) = 0;
        for i=(numColSuite+3):2:size(TabNumTmp,2)-1
            valStart = TabNumTmp(n,i);
            valEnd = TabNumTmp(n,i+1);
            if valStart > 0 && valEnd > 0
                k = k+1;
                TableProtoEvt.Start(nbEssaiProto,k) = valStart;
                TableProtoEvt.End(nbEssaiProto,k) = valEnd;
                TableProtoEvt.nbSE(nbEssaiProto) = TableProtoEvt.nbSE(nbEssaiProto)+1;
            end
        end
    end
end
WID_TableProto.Data = TableProto;
 
 
% Update the TableMice 
%===================================
TableMice = { };
nb = 0;
for n=1:size(TableProto,1)
    new = true;
    for i=1:nb
        if strcmp(TableMice{i,2},TableProto{n,2})
            new = false;
            break;
        end
    end
    if new
        nb = nb+1;
        TableMice{nb,1} = false;
        TableMice{nb,2} = TableProto{n,2};
    end
end
WID_TableMice.Data = TableMice;
 
 
% Update the TableOdor
%===================================
TableOdor = { };
nb = 0;
for n=1:size(TableProto,1)
    new = true;
    for i=1:nb
        if strcmp(TableOdor{i,2},TableProto{n,4})
            new = false;
            break;
        end
    end
    if new
        nb = nb+1;
        TableOdor{nb,1} = false;
        TableOdor{nb,2} = TableProto{n,4};
    end
end
WID_TableOdor.Data = TableOdor;
 
 
% Update the TableCondition
%========================================
TableCondition = { };
nb = 0;
for n=1:size(TableProto,1)
    new = true;
    for i=1:nb
        if strcmp(TableCondition{i,2},TableProto{n,5})
            new = false;
            break;
        end
    end
    if new
        nb = nb+1;
        TableCondition{nb,1} = false;
        TableCondition{nb,2} = TableProto{n,5};
    end
end
WID_TableCondition.Data = TableCondition;
 
 
% Update the TableHedonicity
%=========================================
TableHedonicity = { };
nb = 0;
for n=1:size(TableProto,1)
    new = true;
    for i=1:nb
        if strcmp(TableHedonicity{i,2},TableProto{n,6})
            new = false;
            break;
        end
    end
    if new
        nb = nb+1;
        TableHedonicity{nb,1} = false;
        TableHedonicity{nb,2} = TableProto{n,6};
    end
end
WID_TableHedonicity.Data = TableHedonicity;
 
 
% Update the TableEventType
%=========================================
TableEventType = { };
nb = 0;
for n=1:size(TableProto,1)
    new = true;
    for i=1:nb
        if strcmp(TableEventType{i,2},TableProto{n,7})
            new = false;
            break;
        end
    end
    if new
        nb = nb+1;
        TableEventType{nb,1} = false;
        TableEventType{nb,2} = TableProto{n,7};
    end
end
WID_TableEventType.Data = TableEventType;
 
 
% Update the TableEvenements
%=========================================
TableEvenements = { };
TableEvenements{1,1} = true;
TableEvenements_Type = 1;
for n=2:5
    TableEvenements{n,1} = false;
end
TableEvenements{1,2} = char('All events (short & long)');
TableEvenements{2,2} = char('Short events');
TableEvenements{3,2} = char('Long events');
TableEvenements{4,2} = char('Only first event');
TableEvenements{5,2} = char('All events exept first one');
WID_TableEvenements.Data = TableEvenements;
 
% Select all data and perform automatic preprocessing
%===============================================================
WID_toggleVisuAll.Value = 1;
CartoDopa_VisuAll;
CartoDopa_PretraiteSel;
 
% Exit with local variable release
%==========================================
clear i k n nb nbLigneProto new IdFile
clear TabNumTmp TabTxtTmp valStart valEnd ans
clear numColMince numColDay numColOdor numColCond numColHedon numColEvent numColSuite
