# Supplementary material for: Optimized workflow for behavior-coupled fiber photometry experiment: improved data navigation and accessibility
Source: Front Neurosci. 2025 Jul 10;19:1601127. doi: 10.3389/fnins.2025.1601127 (PMC12287066; doi:10.3389/fnins.2025.1601127)
Supplement: Supplementary file 1 [file Data_Sheet_1.ZIP › CartoDopa_LectureRegx.m]

%"""""""""""""""""""""""""""""""""""""""""""""""""""""""""""""%
% Function : CartoDopa_LectureRegx                            %
%"""""""""""""""""""""""""""""""""""""""""""""""""""""""""""""%
% Read the Regx region file  
% Return only P1 and P2, reference points defined  
% for trajectory rotations  
%"""""""""""""""""""""""""""""""""""""""""""""""""""""""""""""%
 
function [P1, P2, Centre, erreurRegx] = CartoDopa_LectureRegx(nomFicRegx)
 
% Open the file and read all data into txt
%================================================================
erreurRegx = 0;
fid = fopen(nomFicRegx,'r');
[txt] = fscanf(fid,'%c');
fclose(fid);
 
% Split the elements contained in txt  
% and store them in the txtSplit vector
%==========================================
txtSplit = split(txt);
nbTxt = size(txtSplit,1);
 
% Search for hole for centering (translation)  
% And search for P1, P2 (or board) to retrieve  
% the coordinates of the two points used for rotation  
%=======================================================
flagOK_P1 = 0;
flagOK_P2 = 0;
flagOK_Centre = 0;
for n=1:nbTxt
    if strcmp(txtSplit{n},'board') || strcmp(txtSplit{n},'board')
        P1.x = str2num(txtSplit{n+6});
        P1.y = str2num(txtSplit{n+7});
        P2.x = str2num(txtSplit{n+8});
        P2.y = str2num(txtSplit{n+9});
        flagOK_P1 = 1;
        flagOK_P2 = 1;
    elseif strcmp(txtSplit{n},'P1')
        P1.x = str2num(txtSplit{n+6});
        P1.y = str2num(txtSplit{n+7});
        flagOK_P1 = 1;
    elseif strcmp(txtSplit{n},'P2')
        P2.x = str2num(txtSplit{n+6});
        P2.y = str2num(txtSplit{n+7});
        flagOK_P2 = 1;
    elseif strcmpi(txtSplit{n},'hole') || strcmpi(txtSplit{n},'hole')
        rayonx = round(str2num(txtSplit{n+8}));
        rayony = round(str2num(txtSplit{n+9}));
        Centre.x = str2num(txtSplit{n+6});
        Centre.y = str2num(txtSplit{n+7});
        flagOK_Centre = 1;
    end
end
 
% Check if the search completed successfully (otherwise, error)
%========================================================
if (flagOK_P1 == 0)||(flagOK_P2 == 0)||(flagOK_Centre == 0)
    erreurRegx = -1;
end
 
end
