# Supplementary material for: Optimized workflow for behavior-coupled fiber photometry experiment: improved data navigation and accessibility
Source: Front Neurosci. 2025 Jul 10;19:1601127. doi: 10.3389/fnins.2025.1601127 (PMC12287066; doi:10.3389/fnins.2025.1601127)
Supplement: Supplementary file 1 [file Data_Sheet_1.ZIP › CartoDopa_NomenclatureRes.m]

%"""""""""""""""""""""""""""""""""""""""""""""""""""""""""""""%
% CartoDopa_NomenclatureRes                                   %
%"""""""""""""""""""""""""""""""""""""""""""""""""""""""""""""%

% Four modes of naming convention for result files
%=======================================================
if PG_Nomenclature == 0
    PG_Nomenclature = 1;
    WID_toggleHorodater.Value = 1;
    WID_toggleHorodater.BackgroundColor = [1 0.8 0];
    WID_labelHorodater.String = 'Name with timestamp';
elseif PG_Nomenclature == 1
    PG_Nomenclature = 2;
    WID_toggleHorodater.Value = 1;
    WID_toggleHorodater.BackgroundColor = [1 0.5 0];
    WID_labelHorodater.String = 'Name with events';
elseif PG_Nomenclature == 2
    PG_Nomenclature = 3;
    WID_toggleHorodater.Value = 1;
    WID_toggleHorodater.BackgroundColor = [0.8 0.1 0];
    WID_labelHorodater.String = 'Name with timestamp + events';
elseif PG_Nomenclature == 3
    PG_Nomenclature = 0;
    WID_toggleHorodater.Value = 0;
    WID_toggleHorodater.BackgroundColor = [0.5 0.5 0];
    WID_labelHorodater.String = 'Simple name';
end
 
