# Supplementary material for: Optimized workflow for behavior-coupled fiber photometry experiment: improved data navigation and accessibility
Source: Front Neurosci. 2025 Jul 10;19:1601127. doi: 10.3389/fnins.2025.1601127 (PMC12287066; doi:10.3389/fnins.2025.1601127)
Supplement: Supplementary file 1 [file Data_Sheet_1.ZIP › CartoDopa_OnOffFenetre.m]

%"""""""""""""""""""""""""""""""""""""""""""""""""""""""""""""%
% CartoDopa_OnOffFenetre                                      %
%"""""""""""""""""""""""""""""""""""""""""""""""""""""""""""""%
% Open/close the window based on OnOffFenetre    %
% 1 = Filtered signals    %
% 2 = Trajectories     %
% 3 = Presence densities    %
% 4 = Dopa and Ca mapping    %
% 5 = ZScore signals   %
% 6 = dF/F signals    %
%"""""""""""""""""""""""""""""""""""""""""""""""""""""""""""""%

% Select window based on flag  
%==============================
if OnOffFenetre == 1
    % Filtered signals window  
    %--------------------------
    if figSignaux.Visible == 'off'
        figSignaux.Visible = 'on';
        CartoDopa_VisuSignaux;
    else
        figSignaux.Visible = 'off';
    end
elseif OnOffFenetre == 2
    % Trajectories window  
    %----------------------
    if figTraj.Visible == 'off'
        figTraj.Visible = 'on';
        CartoDopa_VisuTrajectoires;
    else
        figTraj.Visible = 'off';
    end
elseif OnOffFenetre == 3
    % Presence densities window
    %------------------------------
    if figDensite.Visible == 'off'
        figDensite.Visible = 'on';
        CartoDopa_VisuDensitePresence;
    else
        figDensite.Visible = 'off';
    end
elseif OnOffFenetre == 4
    % Dopa and Ca mapping windows
    %----------------------------------
    if figCartoDopa.Visible == 'off'
        figCartoDopa.Visible = 'on';
        figCartoCa.Visible = 'on';
        CartoDopa_VisuCartographie;
    else
        figCartoDopa.Visible = 'off';
        figCartoCa.Visible = 'off';
    end
elseif OnOffFenetre == 5
    % ZScore signals window  
    %------------------------
    if figZScore.Visible == 'off'
        figZScore.Visible = 'on';
        CartoDopa_VisuSignauxZScore;
    else
        figZScore.Visible = 'off';
    end
elseif OnOffFenetre == 6
    % dF/F signals window  
    %----------------------
    if figDfSf.Visible == 'off'
        figDfSf.Visible = 'on';
        CartoDopa_VisuSignauxDfSf;
    else
        figDfSf.Visible = 'off';
    end
elseif OnOffFenetre == 7
    % Raw signals window
    %-----------------------
    if figSignauxBrut.Visible == 'off'
        figSignauxBrut.Visible = 'on';
        CartoDopa_VisuSignauxBrut;
    else
        figSignauxBrut.Visible = 'off';
    end
end
