# Supplementary material for: Optimized workflow for behavior-coupled fiber photometry experiment: improved data navigation and accessibility
Source: Front Neurosci. 2025 Jul 10;19:1601127. doi: 10.3389/fnins.2025.1601127 (PMC12287066; doi:10.3389/fnins.2025.1601127)
Supplement: Supplementary file 1 [file Data_Sheet_1.ZIP › CartoDopa_PretraiteSel.m]

%"""""""""""""""""""""""""""""""""""""""""""""""""""""""""""""%
% CartoDopa_PretraiteSel                                      %
%"""""""""""""""""""""""""""""""""""""""""""""""""""""""""""""%

% Check if data is loaded and selected  
%===========================================
[nbEssaiSel, listeSel] = CartoDopa_ComptageProto(TableProto, TableProtoOK);
if size(TableProto,1) == 0 || nbEssaiSel == 0
    errordlg({'Data has not been uploaded','or no data selected.'}, 'Error');
    return;
end
 
% MAJ interface (various lists)
%====================================
WID_TableProto.Enable = 'on';
WID_TableMice.Enable = 'on';
WID_TableOdor.Enable = 'on';
WID_TableCondition.Enable = 'on';
WID_TableHedonicity.Enable = 'on';
 
% Read and analyze DORIC files  
%=======================================
flagErreurDoric1 = 0;
flagErreurDoric2 = 0;
hWait = waitbar(0,'Reading...', 'Name', 'Pretreatment DORIC ...');
clear StrData
StrData_nb = 0;
for n=1:size(TableProto,1)
    % Generate DORIC file names  
    %-----------------------------------
    strtmp1 = sprintf('DAY%d', TableProto{n,3});
    strtmp2 = sprintf('%s-day%d-%s', TableProto{n,2}, TableProto{n,3}, TableProto{n,4});
    NomFicCom = [Repertoire, strtmp1, '\', strtmp2];
    nomFicDataDoric = [NomFicCom, '.doric'];
    waitbar(StrData_nb/nbEssaiSel, hWait, strtmp2);
 
    % Read the current DORIC file and check readability and compatibility  
    %-------------------------------------------------------------------------
    flagOK = 1;
    [TimeCtrl, SignalCtrl, TimeDopa, SignalDopa, TimeCa, SignalCa] = CartoDopa_LectureDoric(nomFicDataDoric);
    if size(TimeCtrl,1) == 0 || abs(sum(TimeCtrl-TimeDopa)) > 0 || abs(sum(TimeCtrl-TimeCa)) > 0
        % Reading issue (possible time shift)  
        %~~~~~~~~~~~~~~~~~~~~~~~~~~~~~~~~~~~~~~~~~~~~~~~~~~~
        flagErreurDoric1 = 1;
        disp(['ERROR: ',nomFicDataDoric]);
    end

        % Correct the time base  
        %~~~~~~~~~~~~~~~~~~~~~~~~~~~~~~~~~~~
        TimeDopa = TimeCtrl;
        TimeCa = TimeCtrl;
        flagOK = 0;
    end
    if (size(TimeCtrl,1) ~= size(TimeDopa,1)) || (size(TimeCtrl,1) ~= size(TimeCa,1))

        % Reading issue (different sizes)
        %~~~~~~~~~~~~~~~~~~~~~~~~~~~~~~~~~~~~~~~~~~~
        flagErreurDoric2 = 1;
        disp(['ERROR : ',nomFicDataDoric]);
        flagOK = -1;
        
        % Update trial unusable flag (marked in red)  
        %~~~~~~~~~~~~~~~~~~~~~~~~~~~~~~~~~~~~~~~~~~~~~~~~~~
        TableProto{n,1} = 0;
        VectColor(n,1) = 1; VectColor(n,2) = 0; VectColor(n,3) = 0;
        TableProtoOK(n) = 0;
    end
    
    % The trial is valid: precompute usable data
    %------------------------------------------------------------
    if flagOK >= 0
        % Search for Start0/End0 indices for analysis range  
        %~~~~~~~~~~~~~~~~~~~~~~~~~~~~~~~~~~~~~~~~~~~~~~~~~~~~
        tpsStart0 = TableProtoEvt.Start0(n);
        tpsEnd0 = TableProtoEvt.End0(n);
        for i=1:size(TimeCtrl,1)-1
            if ((TimeCtrl(i)) <= tpsStart0) && ((TimeCtrl(i+1)) > tpsStart0)
                indTpsStart0 = i;
                break;
            end
        end
        for i=1:size(TimeCtrl,1)-1
            if ((TimeCtrl(i)) <= tpsEnd0) && ((TimeCtrl(i+1)) > tpsEnd0)
                indTpsEnd0 = i;
                break;
            end
        end


% AND Search for Base1/Base2 indices for pretreatment relative to baseline
   %~~~~~~~~~~~~~~~~~~~~~~~~~~~~~~~~~~~~~~~~~~~~~~~~~~~
      %  tpsBase1 = TableProtoEvt.Base1(n);
      %  tpsBase2 = TableProtoEvt.Base2(n);
      %  for i=1:size(TimeCtrl,1)-1
        %    if ((TimeCtrl(i)) <= tpsBase1) && ((TimeCtrl(i+1)) > tpsBase1)
             %   indTpsBase1 = i;
            %    break;
         %   end
       % end
      %  for i=1:size(TimeCtrl,1)-1
           % if ((TimeCtrl(i)) <= tpsBase2) && ((TimeCtrl(i+1)) > tpsBase2)
              %  indTpsBase2 = i;
               % break;
          %  end
      %  end  

 
        % Reading successful, filter the current DORIC file  
        %~~~~~~~~~~~~~~~~~~~~~~~~~~~~~~~~~~~~~~~~~~~~~~~~
        [TimeCtrlPre, SignalCtrl_Filtre, SignalDopa_Filtre, SignalCa_Filtre] = ...
                    CartoDopa_FiltrageData(TimeCtrl, SignalCtrl, SignalDopa, SignalCa, ...
                                           ModePreTraitement, indTpsStart0, indTpsEnd0);


 % OR Reading successfull, filter the current DORIC file between Base1 and End0 
        %~~~~~~~~~~~~~~~~~~~~~~~~~~~~~~~~~~~~~~~~~~~~~~~~~~~~~~~~~~~~~~~~~~~
    %   FreqLowPass = Filtre_LowPass;
    %   Filtre_OrdrePoly_Dopa = WID_Filtre_OrdrePoly_Dopa.Value;
    %   Filtre_OrdrePoly_Ca = WID_Filtre_OrdrePoly_Ca.Value;
    %   [TimeCtrlPre, SignalCtrl_Filtre, SignalDopa_Filtre, SignalCa_Filtre] = ...
    %   	CartoDopa_FiltrageData(TimeCtrl, SignalCtrl, SignalDopa, SignalCa, ...
    %                             indTpsBase1, indTpsBase2, indTpsStart0, indTpsEnd0, ...
    %                            Filtre_LowPass, Filtre_OrdrePoly_Dopa, Filtre_OrdrePoly_Ca);

% Access data on baseline (between tpsBase1 and tpsBase2)
        %~~~~~~~~~~~~~~~~~~~~~~~~~~~~~~~~~~~~~~~~~~~~~~~~~~~~~~~~~~~~~~~
     %   BaselineCtrl = SignalCtrl_Filtre(1:indTpsBase2-indTpsBase1+1);
     %   BaselineDopa = SignalDopa_Filtre(1:indTpsBase2-indTpsBase1+1);
     %   BaselineCa   = SignalCa_Filtre(1:indTpsBase2-indTpsBase1+1);
     %   p_Dopa = polyfit(BaselineCtrl, BaselineDopa, 1);
     %   p_Ca = polyfit(BaselineCtrl, BaselineCa, 1);
     %   Fit_Dopa = p_Dopa(1)*SignalCtrl_Filtre+p_Dopa(2);
     %   Fit_Ca = p_Ca(1)*SignalCtrl_Filtre+p_Ca(2);

 
        % Store raw and filtered Ctrl, Dopa, and Ca vectors in a common structure         %~~~~~~~~~~~~~~~~~~~~~~~~~~~~~~~~~~~~~~~~~~~~~~~~~~~~~~~~~~~~~~~~~~~~~~~~~~~~
        StrData_nb = StrData_nb+1;
        StrData(StrData_nb).NumSel = n;
        StrData(StrData_nb).Time_Brut = TimeCtrl;
        StrData(StrData_nb).SignalCtrl_Brut = SignalCtrl;
        StrData(StrData_nb).SignalDopa_Brut = SignalDopa;
        StrData(StrData_nb).SignalCa_Brut = SignalCa;
        StrData(StrData_nb).Time_Filtre = TimeCtrlPre;
        StrData(StrData_nb).SignalCtrl_Filtre = SignalCtrl_Filtre;
        StrData(StrData_nb).SignalDopa_Filtre = SignalDopa_Filtre;
        StrData(StrData_nb).SignalCa_Filtre = SignalCa_Filtre;
 
        % Compute dF/F for Dopa and Ca signals
        %~~~~~~~~~~~~~~~~~~~~~~~~~~~~~~~~~~~
        SignalDopa_dFsurF = (SignalDopa_Filtre-Fit_Dopa)./Fit_Dopa;
        SignalCa_dFsurF = (SignalCa_Filtre-Fit_Ca)./Fit_Ca;
%         SignalDopa_dFsurF = (SignalDopa_Filtre-SignalCtrl_Filtre)./SignalCtrl_Filtre;
%         SignalCa_dFsurF = (SignalCa_Filtre-SignalCtrl_Filtre)./SignalCtrl_Filtre;
        StrData(StrData_nb).Time_dFsurF = TimeCtrlPre;
        StrData(StrData_nb).SignalDopa_dFsurF = SignalDopa_dFsurF;
        StrData(StrData_nb).SignalCa_dFsurF = SignalCa_dFsurF; 

        % Compute dF/F for Dopa and Ca with baseline
        %~~~~~~~~~~~~~~~~~~~~~~~~~~~~~~~~~
    %    dFsurF_DopaBase = (SignalDopa_Filtre(1:indTpsBase2-indTpsBase1+1)-Fit_Dopa(1:indTpsBase2-indTpsBase1+1))...
    %                                               ./Fit_Dopa(1:indTpsBase2-indTpsBase1+1);
    %    dFsurF_CaBase = (SignalCa_Filtre(1:indTpsBase2-indTpsBase1+1)-Fit_Ca(1:indTpsBase2-indTpsBase1+1))...
    %                                               ./Fit_Ca(1:indTpsBase2-indTpsBase1+1);
    %      dFsurF_DopaBase = (SignalDopa_Filtre(1:indTpsBase2-indTpsBase1+1)-SignalCtrl_Filtre(1:indTpsBase2-indTpsBase1+1))...
    %                                                 ./SignalCtrl_Filtre(1:indTpsBase2-indTpsBase1+1);
    %      dFsurF_CaBase = (SignalCa_Filtre(1:indTpsBase2-indTpsBase1+1)-SignalCtrl_Filtre(1:indTpsBase2-indTpsBase1+1))...
    %                                                 ./SignalCtrl_Filtre(1:indTpsBase2-indTpsBase1+1);


        % Compute ZScore over the Start0/End0 period  
        %~~~~~~~~~~~~~~~~~~~~~~~~~~~~~~~~~~~~~~~~~
        if ModePreTraitement == 0
            periodeDopa = SignalDopa_dFsurF(indTpsStart0:indTpsEnd0);
            periodeCa = SignalCa_dFsurF(indTpsStart0:indTpsEnd0);
            StrData(StrData_nb).Time_ZScore = TimeCtrl(indTpsStart0:indTpsEnd0);
        elseif ModePreTraitement == 1
            periodeDopa = SignalDopa_dFsurF;
            periodeCa = SignalCa_dFsurF;
            StrData(StrData_nb).Time_ZScore = TimeCtrlPre;
        end
        StrData(StrData_nb).SignalDopa_ZScore = zscore(periodeDopa);
        StrData(StrData_nb).SignalCa_ZScore = zscore(periodeCa);


        % Compute Zscore using baseline
        %~~~~~~~~~~~~~~~~~~~~~~~~~~~~~~~~~~~~~~~~~~~~~~~~~~~~~~~~
%         Moy_dFsurFBaseDopa = mean(dFsurF_DopaBase);
%         Std_dFsurFBaseDopa = std(dFsurF_DopaBase);
%         Moy_dFsurFBaseCa = mean(dFsurF_CaBase);
%         Std_dFsurFBaseCa = std(dFsurF_CaBase);
%         Moy_dFsurFBaseDopa = mean(SignalDopa_dFsurF);
%         Std_dFsurFBaseDopa = std(SignalDopa_dFsurF);
%         Moy_dFsurFBaseCa = mean(SignalCa_dFsurF);
%         Std_dFsurFBaseCa = std(SignalCa_dFsurF);
%         StrData(StrData_nb).Time_ZScore = TimeCtrlPre;
%         StrData(StrData_nb).SignalDopa_ZScore = (SignalDopa_dFsurF-Moy_dFsurFBaseDopa)/Std_dFsurFBaseDopa;
%         StrData(StrData_nb).SignalCa_ZScore = (SignalCa_dFsurF-Moy_dFsurFBaseCa)/Std_dFsurFBaseCa;


 
        % Update trial usable flag (light green / orange)  
        %~~~~~~~~~~~~~~~~~~~~~~~~~~~~~~~~~~~~~~~~~~~~~~~~~~~~~~~~~
        if flagOK == 1
            VectColor(n,1) = 0.9; VectColor(n,2) = 1; VectColor(n,3) = 0.9;
            TableProtoOK(n) = 1;
        else
            VectColor(n,1) = 1; VectColor(n,2) = 0.7; VectColor(n,3) = 0;
            TableProtoOK(n) = 1;
        end
    end    
end
 
% Update protocol list interface after reading DORIC files  
%=============================================================
close(hWait);
WID_TableProto.BackgroundColor = VectColor;
WID_TableProto.Data = TableProto;
disp('')
 
% Read and analyze REGX and TRAJ files  
%==============================================
flagErreurRegx = 0;
flagErreurEvtx = 0;
flagErreurTraj = 0;
hWait = waitbar(0,'Reading different files...', 'Name', 'Pretreatment of TRAJ and REGX data...');
clear StrTraj
StrTraj_nb = 0;
for n=1:size(TableProto,1)

    % Generate names for REGX and TRAJ files  
    %------------------------------------------
    flagPbFichier = 0;
    strtmp1 = sprintf('DAY%d', TableProto{n,3});
    strtmp2 = sprintf('%s-day%d-%s', TableProto{n,2}, TableProto{n,3}, TableProto{n,4});
    NomFicCom = [Repertoire, strtmp1, '\', strtmp2];
    nomFicDataRegx  = [NomFicCom, '.regx'];
    nomFicDataTraj  = [NomFicCom, '.traj_1'];
    nomFicDataEvtx  = [NomFicCom, '.evtx'];
    waitbar(n/size(TableProto,1), hWait, strtmp2);
    
    % Check existence of regx and traj files  
    %-------------------------------------
    if isempty(NomFicRegx) && isfile(nomFicDataRegx) == 0
        disp(['WARNING : Regx not found : ', nomFicDataRegx])
        flagPbFichier = 1;
        flagErreurRegx = 1;
    end
    if isfile(nomFicDataEvtx) == 0
        disp(['INFORMATION : Evtx not found : ', nomFicDataEvtx])
        flagErreurEvtx = 1;
    end
    if isfile(nomFicDataTraj) == 0
        disp(['WARNING : Traj not found: ', nomFicDataTraj])
        flagPbFichier = 1;
        flagErreurTraj = 1;
    end
    
    % Read the current file or invalidate the trial
    %-------------------------------------------------------
    if flagPbFichier == 0
        % Read Regx file (for P1, P2, Center)  
        %~~~~~~~~~~~~~~~~~~~~~~~~~~~~~~~~~~~~~~~~~~
        if isfile(nomFicDataRegx) == 0
            [P1, P2, Centre, erreurRegx] = CartoDopa_LectureRegx(NomFicRegx);
        else
            [P1, P2, Centre, erreurRegx] = CartoDopa_LectureRegx(nomFicDataRegx);
        end
        
        % No reading error in Regx, proceed with the rest  
        %~~~~~~~~~~~~~~~~~~~~~~~~~~~~~~~~~~~~~~~~~~~~
        if erreurRegx == 0
            % Read Evtx file (for T1, T2) then Traj file  
            %""""""""""""""""""""""""""""""""""""""""""""""""""""""
            [DEF_Evtx, erreur] = A2V_LectureFicEvtx(nomFicDataEvtx);
            if erreur == -1
                DEF_Evtx.T1 = -1;
                DEF_Evtx.T2 = -1;
            end
            [Xtraj, Ytraj, TPStraj, TpsDeb, TpsFin, erreur] = A2V_LectureFicTraj(nomFicDataTraj, DEF_Evtx.T1, DEF_Evtx.T2, SeuilCoordTraj);
 
            % Apply translation and rotation to the trajectory  
            %"""""""""""""""""""""""""""""""""""""""""""""
            [Xtraj, Ytraj] = CartoDopa_TranslationTraj(Xtraj, Ytraj, Centre);
            [Xtraj, Ytraj] = CartoDopa_RotationTraj(Xtraj, Ytraj, P1, P2);
 
            % Convert pixels to millimeters for the trajectory
            %""""""""""""""""""""""""""""""""""""""""""""""""""""""
            distP1P2 = sqrt((P1.x-P2.x)*(P1.x-P2.x) + (P1.y-P2.y)*(P1.y-P2.y));
            coef = TailleBoard/distP1P2;
            Xtraj = Xtraj * coef;
            Ytraj = Ytraj * coef;
        
            % Store trajectories in a common structure  
            %""""""""""""""""""""""""""""""""""""""""""""""""""""""
            StrTraj_nb = StrTraj_nb+1;
            StrTraj(StrTraj_nb).NumSel = n;
            StrTraj(StrTraj_nb).nbPt = size(TPStraj,1);
            StrTraj(StrTraj_nb).TPStraj = TPStraj;
            StrTraj(StrTraj_nb).Xtraj = Xtraj;
            StrTraj(StrTraj_nb).Ytraj = Ytraj;
            StrTraj(StrTraj_nb).T1 = DEF_Evtx.T1;
            StrTraj(StrTraj_nb).T2 = DEF_Evtx.T2;
            StrTraj(StrTraj_nb).TpsDeb = TpsDeb;
            StrTraj(StrTraj_nb).TpsFin = TpsFin;
            clear Xtraj Ytraj TPStraj coef distP1P2 P1 P2 Centre TpsDeb TpsFin erreur
            
        % Error Regx, invalidate the trial
        %~~~~~~~~~~~~~~~~~~~~~~~~~~~~~~~~~~~~~~~~~~~
        else
            if TableProtoOK(n) ~= 0
                VectColor(n,1) = 0.9; VectColor(n,2) = 0.9; VectColor(n,3) = 1;
                TableProtoOK(n) = 2;
            end
        end
    else
        % Invalidate the trial: update trial flag  
       % if the DORIC file was already valid
        %~~~~~~~~~~~~~~~~~~~~~~~~~~~~~~~~~~~~~~~~~~~~~~~~~~
        if TableProtoOK(n) ~= 0
            VectColor(n,1) = 0.9; VectColor(n,2) = 0.9; VectColor(n,3) = 1;
            TableProtoOK(n) = 2;
        end
    end
end
 
% Update protocol list interface after complete reading
%======================================================
close(hWait);
WID_TableProto.BackgroundColor = VectColor;
WID_TableProto.Data = TableProto;
 
 
% Display error message
%============================
if flagErreurDoric1 == 1
    errordlg({'Warning : some DORIC temporal data has been adjusted !', ...
              'The affected data is marked in ORANGE in the selection list.', ...  
'The list of these files is available in the console'}, 'Errorr');
end
if flagErreurDoric2 == 1
    errordlg({'Warning: Some DORIC files could not be read!', ...  
'The affected data is marked in RED in the selection list.', ...  
'The list of these files is available in the console.'}, 'Errorr');
end
if flagErreurRegx == 1
    errordlg({'Warning: Some REGX files do not exist!', ...  
'The affected data is marked in BLUE in the selection list.', ...  
'The list of these files is available in the console.'}, 'Errorr');
end
if flagErreurTraj == 1
    errordlg({'Attention : certains fichiers TRAJ n''existent pas !', ...
              'Les données sont signalées en BLEU dans la liste de séléction.', ...
              'La liste de ces fichiers est visible dans la console.'}, 'Errorr');
end
 
 
% Clear memory
%====================
clear n strtmp1 strtmp2 hWait flagPbFichier flagErreurDoric1 flagErreurDoric2
clear flagErreurRegx flagErreurEvtx flagErreurTraj
clear TimeCtrl TimeDopa TimeCa SignalCtrl SignalDopa SignalCa
clear SignalCtrl_Filtre SignalDopa_Filtre SignalCa_Filtre
clear SignalDopa_dFsurF SignalCa_dFsurF
clear zIntDopa zIntCa periodeDopa periodeCa tpsStart0 tpsEnd0 indTpsStart0 indTpsEnd0
