# Supplementary material for: Optimized workflow for behavior-coupled fiber photometry experiment: improved data navigation and accessibility
Source: Front Neurosci. 2025 Jul 10;19:1601127. doi: 10.3389/fnins.2025.1601127 (PMC12287066; doi:10.3389/fnins.2025.1601127)
Supplement: Supplementary file 1 [file Data_Sheet_1.ZIP › CartoDopa_RenommeFeuilleExcel.m]

%"""""""""""""""""""""""""""""""""""""""""""""""""""""""""""""%
% CartoDopa_RenommeFeuilleExcel                               %
%"""""""""""""""""""""""""""""""""""""""""""""""""""""""""""""%

function CartoDopa_RenommeFeuilleExcel(NomFicExcel, NbNom, ListeNom, ListePage)
 
% Rename Excel sheets using ActiveX function call
%=======================================================
e = actxserver('Excel.Application');
ewb = e.Workbooks.Open(NomFicExcel);
for i=1:NbNom
    ewb.Worksheets.Item(ListePage(i)).Name = ListeNom{i};
end
ewb.Save
ewb.Close(false)
e.Quit
 
end
