# Supplementary material for: Optimized workflow for behavior-coupled fiber photometry experiment: improved data navigation and accessibility
Source: Front Neurosci. 2025 Jul 10;19:1601127. doi: 10.3389/fnins.2025.1601127 (PMC12287066; doi:10.3389/fnins.2025.1601127)
Supplement: Supplementary file 1 [file Data_Sheet_1.ZIP › CartoDopa_RotationTraj.m]

%"""""""""""""""""""""""""""""""""""""""""""""""""""""""""""""%
% Function : CartoDopa_RotationTraj                           %
%"""""""""""""""""""""""""""""""""""""""""""""""""""""""""""""%
% Rotate trajectory based on P1 and P2             %
%"""""""""""""""""""""""""""""""""""""""""""""""""""""""""""""%
 
function [XtrajR, YtrajR] = CartoDopa_RotationTraj(Xtraj, Ytraj, P1, P2)
 
% Calculate rotation angle  
%================================
tangente_alpha = (P2.y - P1.y)/(P2.x - P1.x);
alpha = -atan(tangente_alpha);
alpha_deg = alpha*180/pi;
 
% Rotate the points
%=====================
for i=1:size(Xtraj,1)
    XtrajR(i) = Xtraj(i)*cos(alpha) - Ytraj(i)*sin(alpha);
    YtrajR(i) = Xtraj(i)*sin(alpha) + Ytraj(i)*cos(alpha);
end
end
