# Supplementary material for: Optimized workflow for behavior-coupled fiber photometry experiment: improved data navigation and accessibility
Source: Front Neurosci. 2025 Jul 10;19:1601127. doi: 10.3389/fnins.2025.1601127 (PMC12287066; doi:10.3389/fnins.2025.1601127)
Supplement: Supplementary file 1 [file Data_Sheet_1.ZIP › CartoDopa_TranslationTraj and save data.m]

%"""""""""""""""""""""""""""""""""""""""""""""""""""""""""""""%
% Function : CartoDopa_TranslationTraj                        %

%"""""""""""""""""""""""""""""""""""""""""""""""""""""""""""""%
% Translate trajectory based on the center        %
%"""""""""""""""""""""""""""""""""""""""""""""""""""""""""""""%
 
function [XtrajT, YtrajT] = CartoDopa_TranslationTraj(Xtraj, Ytraj, Centre)
 
% Rotate the points
%=====================
XtrajT = Xtraj - Centre.x;
YtrajT = Ytraj - Centre.y;
end


% CartoDopa_SauveData                                         %
%"""""""""""""""""""""""""""""""""""""""""""""""""""""""""""""%
%"""""""""""""""""""""""""""""""""""""""""""""""""""""""""""""%

% Generation of file results 
%===============================================
[txtDate] = CartoDopa_TxtDateTime();
NomFicRESULTS = [txtDate '_' 'Data' '.xlsx'];
NomFicRESULTS = [Repertoire NomFicRESULTS];

% Loop on all data with test if data selected 
%======================================================================
hWait = waitbar(0,'Saving ...');
for n=1:StrData_nb
    numDataProto = StrData(n).NumSel;
    if TableProto{numDataProto,1} > 0
        % Search Start0 or Base1
        %-------------------------
        tpsStart0 = TableProtoEvt.Base1(n);
        for i=1:size(StrData(n).Time_Brut,1)-1
            if ((StrData(n).Time_Brut(i)) <= tpsStart0) && ((StrData(n).Time_Brut(i+1)) > tpsStart0)
                indTpsStart0 = i;
                break;
            end
        end

    %    tpsBase1 = TableProtoEvt.Base1(n);
     %   for i=1:size(StrData(n).Time_Brut,1)-1
           % if ((StrData(n).Time_Brut(i)) <= tpsBase1) && ((StrData(n).Time_Brut(i+1)) > tpsBase1)
               % indTpsBase1 = i;
            %    break;
        %    end
    %    end


        % Search End0 
        %-----------------------
        tpsEnd0 = TableProtoEvt.End0(n);
        for i=1:size(StrData(n).Time_Brut,1)-1
            if ((StrData(n).Time_Brut(i)) <= tpsEnd0) && ((StrData(n).Time_Brut(i+1)) > tpsEnd0)
                indTpsEnd0 = i;
                break;
            end
        end
        
        % Writing data in excel spreadsheet 
        %-----------------------------------------
        waitbar(n/StrData_nb, hWait);
        Feuille = TableProto{numDataProto,2};
        clear DataExcel;
        DataExcel{1,1} = 'Time';
        DataExcel{1,2} = 'Dopa_Brut';
        DataExcel{1,3} = 'Dopa_Filtre';
        DataExcel{1,4} = 'Dopa_dF/F';
        DataExcel{1,5} = 'Dopa_Zscore';
        DataExcel{1,6} = 'Ca_Brut';
        DataExcel{1,7} = 'Ca_Filtre';
        DataExcel{1,8} = 'Ca_dF/F';
        DataExcel{1,9} = 'Ca_Zscore';
        xlswrite(NomFicRESULTS, DataExcel, Feuille, 'A1');
        xlswrite(NomFicRESULTS, StrData(numDataProto).Time_Brut(indTpsBase1:indTpsEnd0), Feuille, 'A2');
        xlswrite(NomFicRESULTS, StrData(numDataProto).SignalDopa_Brut(indTpsBase1:indTpsEnd0), Feuille, 'B2');
        xlswrite(NomFicRESULTS, StrData(numDataProto).SignalDopa_Filtre, Feuille, 'C2');
        xlswrite(NomFicRESULTS, StrData(numDataProto).SignalDopa_dFsurF, Feuille, 'D2');
        xlswrite(NomFicRESULTS, StrData(numDataProto).SignalDopa_ZScore, Feuille, 'E2');
        xlswrite(NomFicRESULTS, StrData(numDataProto).SignalCa_Brut(indTpsBase1:indTpsEnd0), Feuille, 'F2');
        xlswrite(NomFicRESULTS, StrData(numDataProto).SignalCa_Filtre, Feuille, 'G2');
        xlswrite(NomFicRESULTS, StrData(numDataProto).SignalCa_dFsurF, Feuille, 'H2');
        xlswrite(NomFicRESULTS, StrData(numDataProto).SignalCa_ZScore, Feuille, 'I2');
    end
end
waitbar(1, hWait);
close(hWait);

% Clear memory 
%====================
clear n i NomFicRESULTS DataExcel tpsBase1 indTpsBase1 tpsEnd0 indTpsEnd0
clear hWait txtDate
