# Supplementary material for: Optimized workflow for behavior-coupled fiber photometry experiment: improved data navigation and accessibility
Source: Front Neurosci. 2025 Jul 10;19:1601127. doi: 10.3389/fnins.2025.1601127 (PMC12287066; doi:10.3389/fnins.2025.1601127)
Supplement: Supplementary file 1 [file Data_Sheet_1.ZIP › CartoDopa_TxtDateTime.m]

%"""""""""""""""""""""""""""""""""""""""""""""""""""""""""""""%
% CartoDopa_TxtDateTime                                       %
%"""""""""""""""""""""""""""""""""""""""""""""""""""""""""""""%
function [txtdate] = CartoDopa_TxtDateTime()
txtdate = char(datetime('now','Format','yyyy-MM-dd_HH:mm:ss'));
DeuxPt = strfind(txtdate,':');
txtdate(DeuxPt(1)) = 'h';
txtdate(DeuxPt(2)) = 'm';
txtdate = [txtdate 's'];
end
