# Supplementary material for: Optimized workflow for behavior-coupled fiber photometry experiment: improved data navigation and accessibility
Source: Front Neurosci. 2025 Jul 10;19:1601127. doi: 10.3389/fnins.2025.1601127 (PMC12287066; doi:10.3389/fnins.2025.1601127)
Supplement: Supplementary file 1 [file Data_Sheet_1.ZIP › CartoDopa_VisuAll.m]

%"""""""""""""""""""""""""""""""""""""""""""""""""""""""""""""%
% CartoDopa_VisuAll                                           %
%"""""""""""""""""""""""""""""""""""""""""""""""""""""""""""""%

% Test the toggle button and update other buttons  
%=====================================================
if WID_toggleVisuAll.Value == 1
    flagSel = true;
else
    flagSel = false;
end
WID_toggleVisuMice.Value = WID_toggleVisuAll.Value;
WID_toggleVisuOdor.Value = WID_toggleVisuAll.Value;
WID_toggleVisuCondition.Value = WID_toggleVisuAll.Value;
WID_toggleVisuHedonicity.Value = WID_toggleVisuAll.Value;
WID_toggleVisuEventType.Value = WID_toggleVisuAll.Value;
 
 
% Update the visualization flag in the different tables
%===================================================
for n=1:size(WID_TableProto.Data,1)
    TableProto{n,1} = flagSel;
    % Check if there are no forbidden rows (forced to 0) 
    %--------------------------------------------------------
    if TableProtoOK(n) == 0
        TableProto{n,1} = 0;
    end
end
for n=1:size(WID_TableMice.Data,1)
    TableMice{n,1} = flagSel;
end
for n=1:size(WID_TableOdor.Data,1)
    TableOdor{n,1} = flagSel;
end
for n=1:size(WID_TableCondition.Data,1)
    TableCondition{n,1} = flagSel;
end
for n=1:size(WID_TableHedonicity.Data,1)
    TableHedonicity{n,1} = flagSel;
end
for n=1:size(WID_TableEventType.Data,1)
    TableEventType{n,1} = flagSel;
end
 
% Update the tables on the interface
%========================================
WID_TableProto.Data = TableProto;
WID_TableMice.Data = TableMice;
WID_TableOdor.Data = TableOdor;
WID_TableCondition.Data = TableCondition;
WID_TableHedonicity.Data = TableHedonicity;
WID_TableEventType.Data = TableEventType;
 
% Visualize Signals and Traj if windows are open
%====================================================
if figSignauxBrut.Visible == 'on'
    CartoDopa_VisuSignauxBrut;
end
if figSignaux.Visible == 'on'
    CartoDopa_VisuSignaux;
end
if figDfSf.Visible == 'on'
    CartoDopa_VisuSignauxDfSf;
end
if figZScore.Visible == 'on'
    CartoDopa_VisuSignauxZScore;
end
if figTraj.Visible == 'on'
    CartoDopa_VisuTrajectoires;
end
if figDensite.Visible == 'on'
    CartoDopa_VisuDensitePresence;
end
 
% Release local variables
%==============================
clear n flagSel
