# Supplementary material for: Optimized workflow for behavior-coupled fiber photometry experiment: improved data navigation and accessibility
Source: Front Neurosci. 2025 Jul 10;19:1601127. doi: 10.3389/fnins.2025.1601127 (PMC12287066; doi:10.3389/fnins.2025.1601127)
Supplement: Supplementary file 1 [file Data_Sheet_1.ZIP › CartoDopa_VisuCartographie.m]

%"""""""""""""""""""""""""""""""""""""""""""""""""""""""""""""%
% CartoDopa_VisuCartographie                                  %
%"""""""""""""""""""""""""""""""""""""""""""""""""""""""""""""%

% Check if the map already exists
%=====================================
if flag_Cartographie  == 0
    errordlg({'cartography has not been computed.','Select data and compute.'}, 'Error');
    return;
end
 
% Display windows (note: 1 window for Dopa / 1 window for Ca)
%================================================================
figCartoDopa.Visible = 'on';
figCartoCa.Visible = 'on';
WID_toggleVisuCarto.Value = 1;
 
% Create matrix for displaying presence density  
% nbCase corresponds to the frame size in the pixel matrix
%===================================================================
nbCase = round(TailleCadre / TaillePasGrille);
TailleCadrePix = nbCase;
 
% Calculate Dopa / Ca densities and display the map  
% based on the trajectory (presence in the matrix cells)
%=======================================================================
if StrTraj_nb > 0
    % Calculate max value and scale for Dopa
    %----------------------------
    valmaxDopa = max(max(imageZS_Dopa));
    if valmaxDopa <= 0
        carteZS_Dopa = floor(imageZS_Dopa*0);
    else
        carteZS_Dopa = floor(imageZS_Dopa/valmaxDopa*256*PG_CoefCartoDopa);
    end
    
    % Calculate max value and scale for Ca
    %----------------------------
    valmaxCa = max(max(imageZS_Ca));
    if valmaxCa <= 0
        carteZS_Ca = floor(imageZS_Ca*0);
    else
        carteZS_Ca = floor(imageZS_Ca/valmaxCa*256*PG_CoefCartoCa);
    end
 
    % Display Dopa figure
    %-----------------------
    figure(figCartoDopa);
    cla
    hold on;
    axis([0 nbCase+1 0 nbCase+1]);
    axis ij equal off
    image(carteZS_Dopa);
    CartoDopa_VisuObjets;
    echelle = sprintf('max = %4.2f', valmaxDopa/PG_CoefCartoDopa);
    if PG_CoefCartoDopa > 1
        echelle = sprintf('max = %4.2f / W > %4.2f', valmaxDopa, valmaxDopa/PG_CoefCartoDopa);
    end
    text(0.5, -0.2, echelle, 'Color', 'white', 'FontSize', 8);
    
    % Display Ca figure
    %-----------------------
    figure(figCartoCa);
    cla
    hold on;
    axis([0 nbCase+1 0 nbCase+1]);
    axis ij equal off
    image(carteZS_Ca);
    CartoDopa_VisuObjets;
    echelle = sprintf('max = %4.2f', valmaxCa/PG_CoefCartoCa);
    if PG_CoefCartoCa > 1
        echelle = sprintf('max = %4.2f / W > %4.2f', valmaxCa, valmaxCa/PG_CoefCartoCa);
    end
    text(0.5, -0.2, echelle, 'Color', 'white', 'FontSize', 8);
end
 
% Clear memory
%===================
clear valmax echelle
 
 
 
