# Supplementary material for: Optimized workflow for behavior-coupled fiber photometry experiment: improved data navigation and accessibility
Source: Front Neurosci. 2025 Jul 10;19:1601127. doi: 10.3389/fnins.2025.1601127 (PMC12287066; doi:10.3389/fnins.2025.1601127)
Supplement: Supplementary file 1 [file Data_Sheet_1.ZIP › CartoDopa_VisuDensitePresence.m]

%"""""""""""""""""""""""""""""""""""""""""""""""""""""""""""""%
% CartoDopa_VisuDensitePresence                               %
%"""""""""""""""""""""""""""""""""""""""""""""""""""""""""""""%

% Display window 
%===================
figDensite.Visible = 'on';
WID_toggleVisuDensite.Value = 1;
figure(figDensite);
cla
 
% Create matrix for displaying presence density  
% nbCase corresponds to the frame size in the pixel matrix
%===================================================================
nbCase = round(TailleCadre / TaillePasGrille);
TailleCadrePix = nbCase;
valmax = 0;
hold on;
axis([0 nbCase+1 0 nbCase+1]);
axis ij equal off
 
% Calculate presence densities and display the map
%==================================================
if StrTraj_nb > 0
    [imageDensite, imageNbVal] = CartoDopa_CalcDensitePresence(TableProto, StrTraj, StrTraj_nb, TailleCadre, TaillePasGrille);
    valmax = max(max(imageDensite));
    if valmax <= 0
        imageDensite = floor(imageDensite*0);
    else
        imageDensite = floor(imageDensite/valmax*256*PG_CoefDensite);
    end
    imageDensite = ind2rgb(imageDensite, gray(256));
    image(imageDensite);
end
 
% Display objects (board, hole) and scale
%=============================================
CartoDopa_VisuObjets;
echelle = sprintf('max = %4.2f sec', valmax/PG_CoefDensite);
if PG_CoefDensite > 1
    echelle = sprintf('max = %4.2f sec / W > %4.2f sec', valmax, valmax/PG_CoefDensite);
end
text(0.5, -0.2, echelle, 'Color', 'white', 'FontSize', 8);
 
% Clear memory
%====================
clear valmax echelle
