# Supplementary material for: Optimized workflow for behavior-coupled fiber photometry experiment: improved data navigation and accessibility
Source: Front Neurosci. 2025 Jul 10;19:1601127. doi: 10.3389/fnins.2025.1601127 (PMC12287066; doi:10.3389/fnins.2025.1601127)
Supplement: Supplementary file 1 [file Data_Sheet_1.ZIP › CartoDopa_VisuObjets.m]

%"""""""""""""""""""""""""""""""""""""""""""""""""""""""""""""%
% Fonction : CartoDopa_VisuObjets                             %
%"""""""""""""""""""""""""""""""""""""""""""""""""""""""""""""%
% Display frame, board, and hole on the current figure    %
% Note: an offset of 0.5 is introduced to account for     %
% the fact that the pixel value is at its center   %
%"""""""""""""""""""""""""""""""""""""""""""""""""""""""""""""%
 
% Display outer frame
%=========================
rectangle('Position', [0.5 0.5 TailleCadrePix TailleCadrePix], 'EdgeColor', 'r', 'LineWidth', 0.5);
 
% Display Board 
%===================
TailleBoardPix = nbCase*TailleBoard/TailleCadre;
OffsetBoardPix = (TailleCadrePix-TailleBoardPix)/2;
rectangle('Position', [0.5+OffsetBoardPix 0.5+OffsetBoardPix TailleBoardPix TailleBoardPix], 'EdgeColor', 'y', 'LineWidth', 1);
 
% Display Hole 
%================
RayonHolePix = nbCase*TailleRayonHole/TailleCadre;
OffsetHolePix = (TailleCadrePix-2*RayonHolePix)/2;
rectangle('Position', [0.5+OffsetHolePix 0.5+OffsetHolePix 2*RayonHolePix 2*RayonHolePix], 'EdgeColor', 'y', 'LineWidth', 2, 'Curvature', [1 1]);
 
% Clear memory
%====================
clear TailleBoardPix OffsetBoardPix
clear RayonHolePix OffsetHolePix
