# Supplementary material for: Optimized workflow for behavior-coupled fiber photometry experiment: improved data navigation and accessibility
Source: Front Neurosci. 2025 Jul 10;19:1601127. doi: 10.3389/fnins.2025.1601127 (PMC12287066; doi:10.3389/fnins.2025.1601127)
Supplement: Supplementary file 1 [file Data_Sheet_1.ZIP › CartoDopa_VisuSelective.m]

%"""""""""""""""""""""""""""""""""""""""""""""""""""""""""""""%
% CartoDopa_VisuSelective                                     %
%"""""""""""""""""""""""""""""""""""""""""""""""""""""""""""""%
% Selection based on the value of modeSel %
% modeSel = -1 : selection in TableProto    %
% modeSel = 0 : no selection   %
% modeSel = 1 : selection in TableMice   %
% modeSel = 2 : selection in TableOdor   %
% modeSel = 3 : selection in TableCondition   %
% modeSel = 4 : selection in TableHedonicity   %
% modeSel = 5 : exclusive selection in TableEvenements   %
% modeSel = 6 : selection in TableEventType   %
% modeSel = 11 : full selection in TableMice   %
% modeSel = 12 : full selection in TableOdor   %
% modeSel = 13 : full selection in TableCondition   %
% modeSel = 14 : full selection in TableHedonicity   %
% modeSel = 16 : full selection in TableEventType  %
%"""""""""""""""""""""""""""""""""""""""""""""""""""""""""""""%


% Direct selection in the TableProto table  
%============================================
if modeSel == -1
    % update
    %------------------
    for n=1:size(WID_TableProto.Data,1)
        valcel = cell2struct(WID_TableProto.Data(n,1), 'set', 1);
        TableProto{n,1} = valcel.set;
        if TableProtoOK(n) == 0
            TableProto{n,1} = 0;
        end
    end
    clear n valcel
    
    % Visualize Signals, Traj, and Density if windows are open  
    %-------------------------------------------------------------
    if figSignauxBrut.Visible == 'on'
        CartoDopa_VisuSignauxBrut;
    end
    if figSignaux.Visible == 'on'
        CartoDopa_VisuSignaux;
    end
    if figDfSf.Visible == 'on'
        CartoDopa_VisuSignauxDfSf;
    end
    if figZScore.Visible == 'on'
        CartoDopa_VisuSignauxZScore;
    end
    if figTraj.Visible == 'on'
        CartoDopa_VisuTrajectoires;
    end
    if figDensite.Visible == 'on'
        CartoDopa_VisuDensitePresence;
    end
    return;
end
 
 
% Exclusive selection in the TableEvenements table
%===================================================
if modeSel == 5
    for n=1:size(WID_TableEvenements.Data,1)
        valcel1 = cell2struct(WID_TableEvenements.Data(n,1), 'set', 1);
        valcel2 = cell2struct(TableEvenements(n,1), 'set', 1);
        if valcel1.set == valcel2.set
            TableEvenements{n,1} = false;
        else
            TableEvenements{n,1} = true;
            TableEvenements_Type = n;
        end
    end
    clear n valcel1 valcel2
    WID_TableEvenements.Data = TableEvenements;
    return;
end

% Select entire sub-tables
%=======================================
if modeSel == 11
    for n=1:size(WID_TableMice.Data,1)
        TableMice{n,1} = logical(WID_toggleVisuMice.Value);
    end
    WID_TableMice.Data = TableMice;
    modeSel = 1;
elseif modeSel == 12
    for n=1:size(WID_TableOdor.Data,1)
        TableOdor{n,1} = logical(WID_toggleVisuOdor.Value);
    end
    WID_TableOdor.Data = TableOdor;
    modeSel = 2;
elseif modeSel == 13
    for n=1:size(WID_TableCondition.Data,1)
        TableCondition{n,1} = logical(WID_toggleVisuCondition.Value);
    end
    WID_TableCondition.Data = TableCondition;
    modeSel = 3;
elseif modeSel == 14
    for n=1:size(WID_TableHedonicity.Data,1)
        TableHedonicity{n,1} = logical(WID_toggleVisuHedonicity.Value);
    end
    WID_TableHedonicity.Data = TableHedonicity;
    modeSel = 4;
elseif modeSel == 16
    for n=1:size(WID_TableEventType.Data,1)
        TableEventType{n,1} = logical(WID_toggleVisuEventType.Value);
    end
    WID_TableEventType.Data = TableEventType;
    modeSel = 4;
end
 
% Deselect all rows in the protocol  
%================================================
for n=1:size(WID_TableProto.Data,1)
    TableProto{n,1} = false;
end
 
% The selection is not combined  
%=================================
if WID_toggleCombine.Value == 0

    % Test TableMice 
    %-------------------
    if modeSel ~= 1

        % Deselect TableMice if it is not the caller  
        %~~~~~~~~~~~~~~~~~~~~~~~~~~~~~~~~~~~~~~~~~~~~~~~~~~~~~~
        for n=1:size(WID_TableMice.Data,1)
            TableMice{n,1} = false;
        end
    else

        % Otherwise, check for correspondence for assignment  
        %~~~~~~~~~~~~~~~~~~~~~~~~~~~~~~~~~~~~~~~~~~~~~~~~~~~~~~
        [TableProto, TableMice] = CartoDopa_VisuSelective_NON_COMBINEE(TableProto, WID_TableProto, TableMice, WID_TableMice, 2);
    end
    
    % Test TableOdor
    %-------------------
    if modeSel ~= 2

        % Deselect TableOdor if it is not the caller  
        %~~~~~~~~~~~~~~~~~~~~~~~~~~~~~~~~~~~~~~~~~~~~~~~~~~~~~~
        for n=1:size(WID_TableOdor.Data,1)
            TableOdor{n,1} = false;
        end
    else

        % Otherwise, check for correspondence for assignment
        %~~~~~~~~~~~~~~~~~~~~~~~~~~~~~~~~~~~~~~~~~~~~~~~~~~~~~~
        [TableProto, TableOdor] = CartoDopa_VisuSelective_NON_COMBINEE(TableProto, WID_TableProto, TableOdor, WID_TableOdor, 4);
    end
    
    % Test TableCondition 
    %-------------------------
    if modeSel ~= 3

        % Deselect TableCondition if it is not the caller  
        %~~~~~~~~~~~~~~~~~~~~~~~~~~~~~~~~~~~~~~~~~~~~~~~~~~~~~~~~~~~~
        for n=1:size(WID_TableCondition.Data,1)
            TableCondition{n,1} = false;
        end
    else

        % Otherwise, check for correspondence for assignment
        %~~~~~~~~~~~~~~~~~~~~~~~~~~~~~~~~~~~~~~~~~~~~~~~~~~~~~~
        [TableProto, TableCondition] = CartoDopa_VisuSelective_NON_COMBINEE(TableProto, WID_TableProto, TableCondition, WID_TableCondition, 5);
    end
    
    % Test de TableHedonicity 
    %-------------------------
    if modeSel ~= 4

        % Deselect TableHedonicity if it is not the caller
        %~~~~~~~~~~~~~~~~~~~~~~~~~~~~~~~~~~~~~~~~~~~~~~~~~~~~~~~~~~~~
        for n=1:size(WID_TableHedonicity.Data,1)
            TableHedonicity{n,1} = false;
        end
    else

        % Otherwise, check for correspondence for assignment
        %~~~~~~~~~~~~~~~~~~~~~~~~~~~~~~~~~~~~~~~~~~~~~~~~~~~~~~
        [TableProto, TableHedonicity] = CartoDopa_VisuSelective_NON_COMBINEE(TableProto, WID_TableProto, TableHedonicity, WID_TableHedonicity, 6);
    end
    
    % Test de TableEventType 
    %-------------------------
    if modeSel ~= 6
        % Deselect TableEventType if it is not the caller  
        %~~~~~~~~~~~~~~~~~~~~~~~~~~~~~~~~~~~~~~~~~~~~~~~~~~~~~~~~~~~
        for n=1:size(WID_TableEventType.Data,1)
            TableEventType{n,1} = false;
        end
    else
        % Otherwise, check for correspondence for assignment
        %~~~~~~~~~~~~~~~~~~~~~~~~~~~~~~~~~~~~~~~~~~~~~~~~~~~~~~
        [TableProto, TableEventType] = CartoDopa_VisuSelective_NON_COMBINEE(TableProto, WID_TableProto, TableEventType, WID_TableEventType, 7);
    end
    
% The selection is combined 
%===========================
elseif WID_toggleCombine.Value == 1
    for n=1:size(WID_TableProto.Data,1)
        flagOKTableMice = false;
        flagOKTableOdor = false;
        flagOKTableCondition = false;
        flagOKTableHedonicity = false;
        flagOKTableEventType = false;

        % Test different tables
        %----------------------------------
        [TableMice, flagOKTableMice] = CartoDopa_VisuSelective_COMBINEE(n, TableProto, TableMice, WID_TableMice, 2, flagOKTableMice);
        [TableOdor, flagOKTableOdor] = CartoDopa_VisuSelective_COMBINEE(n, TableProto, TableOdor, WID_TableOdor, 4, flagOKTableOdor);
        [TableCondition, flagOKTableCondition] = CartoDopa_VisuSelective_COMBINEE(n, TableProto, TableCondition, WID_TableCondition, 5, flagOKTableCondition);
        [TableHedonicity, flagOKTableHedonicity] = CartoDopa_VisuSelective_COMBINEE(n, TableProto, TableHedonicity, WID_TableHedonicity, 6, flagOKTableHedonicity);
        [TableEventType, flagOKTableEventType] = CartoDopa_VisuSelective_COMBINEE(n, TableProto, TableEventType, WID_TableEventType, 7, flagOKTableEventType);

        % Assignment if all flagOK are true  
        %--------------------------------------------
        if flagOKTableMice && flagOKTableOdor && flagOKTableCondition && flagOKTableHedonicity && flagOKTableEventType
            TableProto{n,1} = true;
        end
    end
end
 
% Check if there are any forbidden rows
%=================================================
for n=1:size(WID_TableProto.Data,1)
    if TableProtoOK(n) == 0
        TableProto{n,1} = 0;
    end
end
 
% Update the tables on the interface
%========================================
WID_TableProto.Data = TableProto;
WID_TableMice.Data = TableMice;
WID_TableOdor.Data = TableOdor;
WID_TableCondition.Data = TableCondition;
WID_TableHedonicity.Data = TableHedonicity;
WID_TableEventType.Data = TableEventType;
 
% Visualize Signals, Traj, and Density if windows are open
%=============================================================
if figSignauxBrut.Visible == 'on'
    CartoDopa_VisuSignauxBrut;
end
if figSignaux.Visible == 'on'
    CartoDopa_VisuSignaux;
end
if figDfSf.Visible == 'on'
    CartoDopa_VisuSignauxDfSf;
end
if figZScore.Visible == 'on'
    CartoDopa_VisuSignauxZScore;
end
if figTraj.Visible == 'on'
    CartoDopa_VisuTrajectoires;
end
if figDensite.Visible == 'on'
    CartoDopa_VisuDensitePresence;
end
 
% Release local variables
%==============================
clear i n valcel
 
 
 
%======================================================
% Common selection function for different tables  
% NON COMBINED mode
%======================================================
function [TableProto, TableS] = CartoDopa_VisuSelective_NON_COMBINEE(TableProto, WID_TableProto, TableS, WID_TableS, numCol)
    for n=1:size(WID_TableProto.Data,1)
        for i=1:size(WID_TableS.Data,1)
            valcel = cell2struct(WID_TableS.Data(i,1), 'set', 1);
            TableS{i,1} = valcel.set;
            if strcmp(TableS{i,2}, TableProto{n,numCol}) == 1
                TableProto{n,1} = TableS{i,1};
            end
        end
    end
end
 
 
%======================================================
% Common selection function for different tables  
% NON COMBINED mode
%======================================================
function [TableS, flagOKTableS] = CartoDopa_VisuSelective_COMBINEE(n, TableProto, TableS, WID_TableS, numCol, flagOKTableS)
    for i=1:size(WID_TableS.Data,1)
        valcel = cell2struct(WID_TableS.Data(i,1), 'set', 1);
        TableS{i,1} = valcel.set;
        if TableS{i,1} == true
            if strcmp(TableS{i,2}, TableProto{n,numCol}) == 1
                flagOKTableS = true;
            end
        end
    end
end
