# Supplementary material for: Optimized workflow for behavior-coupled fiber photometry experiment: improved data navigation and accessibility
Source: Front Neurosci. 2025 Jul 10;19:1601127. doi: 10.3389/fnins.2025.1601127 (PMC12287066; doi:10.3389/fnins.2025.1601127)
Supplement: Supplementary file 1 [file Data_Sheet_1.ZIP › CartoDopa_VisuSignauxZScore.m]

%"""""""""""""""""""""""""""""""""""""""""""""""""""""""""""""%
% CartoDopa_VisuSignauxZScore                                 %
%"""""""""""""""""""""""""""""""""""""""""""""""""""""""""""""%
 
% Count number of selected trials and then display window  
%==============================================================
[nbEssaiSel, listeSel] = CartoDopa_ComptageProto(TableProto, TableProtoOK);
figZScore.Visible = 'on';
WID_toggleVisuZScore.Value = 1;
figure(figZScore);
cla
 
% Visualize Dopamine ZScore signals
%=======================================
subplot(2,1,1);
axis on
hold on;
maxVal = -1000000;
minVal = 1000000;
cla
for n=1:StrData_nb

    % Visualize Dopa ZScore data aligned with Start0
    %---------------------------------------------------
    numDataProto = StrData(n).NumSel;
    if TableProto{numDataProto,1} > 0 
plot(StrData(n).Time_ZScore, StrData(n).SignalDopa_ZScore);
        maxValn = max(StrData(n).SignalDopa_ZScore);
        minValn = min(StrData(n).SignalDopa_ZScore);
        maxVal = max(maxVal, maxValn);
        minVal = min(minVal, minValn);    
     end
end
if nbEssaiSel > 0
    ylim([minVal maxVal]);
end
for n=1:StrData_nb

    % Visualize Strat0 and End0  
    %------------------------------
    numDataProto = StrData(n).NumSel;
    if TableProto{numDataProto,1} > 0
        tpsStart0 = TableProtoEvt.Start0(numDataProto);
        maxVal = max(StrData(n).SignalDopa_ZScore);
        stem(TableProtoEvt.Start0(numDataProto)-tpsStart0, maxVal, 'Color', [0 1 0], 'Marker', '.');
        stem(TableProtoEvt.End0(numDataProto)-tpsStart0, maxVal, 'Color', [0 1 0], 'Marker', '.');
    end
end
if nbEssaiSel == 1

    % Visualize Start/End events if only 1 file is selected
    %-----------------------------------------------------------------
    n = listeSel(1);
    numDataProto = StrData(n).NumSel;
    tpsStart0 = TableProtoEvt.Start0(numDataProto);
    maxVal = max(StrData(n).SignalDopa_ZScore);
    nbVal = TableProtoEvt.nbSE(numDataProto);
    vectY = ones(nbVal,1)*maxVal;
    stem(TableProtoEvt.Start(numDataProto,1:nbVal), vectY, 'Color', [0.8 0 0], 'Marker', '.');
    stem(TableProtoEvt.End(numDataProto,1:nbVal), vectY, 'Color', [1 0.5 0], 'Marker', '.');
    stem(TableProtoEvt.Base1(numDataProto), maxVal, 'Color', [0.8 0.8 0.8], 'Marker', '.');
    stem(TableProtoEvt.Base2(numDataProto), maxVal, 'Color', [0.5 0.5 0.5], 'Marker', '.');
end
title('ZScore Dopa')
 
% Visualize Calcium ZScore signals  
%======================================
subplot(2,1,2);
axis on
hold on;
cla
maxVal = -1000000;
minVal = 1000000;
for n=1:StrData_nb

    % Visualize Ca ZScore data aligned with Strat0
    %------------------------------------------------
    numDataProto = StrData(n).NumSel;
    if TableProto{numDataProto,1} > 0 
%        tpsStart0 = TableProtoEvt.Start0(numDataProto);
        plot(StrData(n).Time_ZScore-tpsStart0, StrData(n).SignalCa_ZScore);
        maxValn = max(StrData(n).SignalCa_ZScore);
        minValn = min(StrData(n).SignalCa_ZScore);
        maxVal = max(maxVal, maxValn);
        minVal = min(minVal, minValn);
    end
end
if nbEssaiSel > 0
    ylim([minVal maxVal]);
end
for n=1:StrData_nb


    % Visualize Strat0 and End0  
    %------------------------------
    numDataProto = StrData(n).NumSel;
    if TableProto{numDataProto,1} > 0 
%        tpsStart0 = TableProtoEvt.Start0(numDataProto);
        maxVal = max(StrData(n).SignalDopa_ZScore);
        stem(TableProtoEvt.Start0(numDataProto)-tpsStart0, maxVal, 'Color', [0 1 0], 'Marker', '.');
        stem(TableProtoEvt.End0(numDataProto)-tpsStart0, maxVal, 'Color', [0 1 0], 'Marker', '.');
    end
end
if nbEssaiSel == 1

    % Visualize Start/End events if only 1 file is selected
    %-----------------------------------------------------------------
    n = listeSel(1);
    numDataProto = StrData(n).NumSel;
%    tpsStart0 = TableProtoEvt.Start0(numDataProto);
    maxVal = max(StrData(n).SignalDopa_ZScore);
    nbVal = TableProtoEvt.nbSE(numDataProto);
    vectY = ones(nbVal,1)*maxVal;
    stem(TableProtoEvt.Start(numDataProto,1:nbVal), vectY, 'Color', [0.8 0 0], 'Marker', '.');
    stem(TableProtoEvt.End(numDataProto,1:nbVal), vectY, 'Color', [1 0.5 0], 'Marker', '.');
    stem(TableProtoEvt.Base1(numDataProto), maxVal, 'Color', [0.8 0.8 0.8], 'Marker', '.');
    stem(TableProtoEvt.Base2(numDataProto), maxVal, 'Color', [0.5 0.5 0.5], 'Marker', '.');
end
title('ZScore Ca')
 
 
% Clear memory
%====================
clear n numDataProto maxVal nbVal vectY
