# Supplementary material for: Optimized workflow for behavior-coupled fiber photometry experiment: improved data navigation and accessibility
Source: Front Neurosci. 2025 Jul 10;19:1601127. doi: 10.3389/fnins.2025.1601127 (PMC12287066; doi:10.3389/fnins.2025.1601127)
Supplement: Supplementary file 1 [file Data_Sheet_1.ZIP › CartoDopa_VisuTrajectoires.m]

%"""""""""""""""""""""""""""""""""""""""""""""""""""""""""""""%
% CartoDopa_VisuTrajectoires                                  %
%"""""""""""""""""""""""""""""""""""""""""""""""""""""""""""""%
% Display window
%===================
figTraj.Visible = 'on';
WID_toggleVisuTraj.Value = 1;
figure(figTraj);
cla
 
% Display board: the center (0,0) corresponds to  
% the center of the hole; all dimensions are in millimeters
%=============================================================
hold on
axis([-TailleCadre/2 TailleCadre/2 -TailleCadre/2 TailleCadre/2])
axis ij equal off
rectangle('Position', [-TailleCadre/2 -TailleCadre/2 TailleCadre TailleCadre], 'EdgeColor', 'r', 'LineWidth', 0.5);
rectangle('Position', [-TailleBoard/2 -TailleBoard/2 TailleBoard TailleBoard], 'EdgeColor', 'k', 'LineWidth', 1, 'FaceColor', [1 1 1]);
rectangle('Position', [-TailleRayonHole -TailleRayonHole 2*TailleRayonHole 2*TailleRayonHole], 'EdgeColor', 'k', 'LineWidth', 2, 'Curvature', [1 1]);
 
% Visualize selected trajectories
%==============================================
for n=1:StrTraj_nb
    if TableProto{StrTraj(n).NumSel,1} > 0
        plot(StrTraj(n).Xtraj, StrTraj(n).Ytraj);
    end
end

 
% Clear memory
%====================
clear n
