# Supplementary material for: Optimized workflow for behavior-coupled fiber photometry experiment: improved data navigation and accessibility
Source: Front Neurosci. 2025 Jul 10;19:1601127. doi: 10.3389/fnins.2025.1601127 (PMC12287066; doi:10.3389/fnins.2025.1601127)
Supplement: Supplementary file 1 [file Data_Sheet_1.ZIP › Prog_CartoDopa.m]

%"""""""""""""""""""""""""""""""""""""""""""""""""""""""""""""%
%"""""""""""""""""""""""""""""""""""""""""""""""""""""""""""""%
% PROGRAM Prog_CartoDopa                                    %
%"""""""""""""""""""""""""""""""""""""""""""""""""""""""""""""%
%"""""""""""""""""""""""""""""""""""""""""""""""""""""""""""""%

% Flexible parameters
%=================================================
SeuilCoordTraj = 100;       % Seuil de prise en compte de points des trajectoires
TailleCadre = 500;          % En millimètre (dimension maxi de la zone externe)
TailleBoard = 400;          % En millimètre (dimension exacte de la planche)
TailleRayonHole = 25;       % En millimètre (dimension exacte du rayon du trou)
TaillePasGrille = 20;       % En millimètre (pas de discrétisation)
SeuilEvtDuree = 3.0;        % Seuil durée évènements longs ou courts (secondes)
DelaiPreAnalyse = 1.0;      % Délai (seconde) avant t0 analyse
DelaiPostAnalyse = 1.0;     % Délai (seconde) après t0 analyse
DelaiAirePreAnalyse = 0.0;  % Délai (seconde) avant t0 analyse des aires
DelaiAirePostAnalyse = 1.0; % Délai (seconde) après t0 analyse des aires
Nomenclature = 'Resultats'; % Nomenclature générique des fichiers de résultats
NomFeuilleExcel = 'fiber';  % Nom de la feuille Excel à lire
BackColor = [0 0 0];        % Couleur de fond des graphiques
Filtre_LowPass = 10;        % fréquence de coupure filtre passe-bas
Filtre_OrdrePoly_Dopa = 1;  % Régression : ordre du polynome pour Dopa
Filtre_OrdrePoly_Ca = 1;    % Régression : ordre du polynome pour Ca
 
% Initialization of general parameters
%=====================================
PG_ColorBackG = [0.9 0.9 0.9];
PG_ColorForeG = [0 0 0];
PG_Nomenclature = 2;
PG_CoefDensite = 1.0;
PG_CoefCartoDopa = 1.0;
PG_CoefCartoCa = 1.0;
NomFicProto = '';
NomFicRegx = '';
StrData = [];
StrData_nb = 0;
StrTraj = [];
StrTraj_nb = 0;
flag_Cartographie = 0;
Repertoire = 'N:\neuropop\Anna\Postdoc\FIBER\manip grabda2h\';
 
% Creating main window
%=============================
scrsz = get(groot,'ScreenSize');
WinH = 710;
WinL = 578;
fenetrePrincipale = figure('OuterPosition',[0 scrsz(4)-WinH WinL WinH],...
                           'MenuBar', 'none', 'Name', 'Prog_CartoDopa - V1.0', 'NumberTitle','off',...
                           'Color', PG_ColorBackG, 'DoubleBuffer', 'on', 'ToolBar', 'none',...
                           'CloseRequestFcn', ('delete(fenetrePrincipale); clear all'));
 
% File menu bar
%=========================
strMenu.menuFile = uimenu('Label','Files');
strMenu.menuFileOpenRegx = uimenu(strMenu.menuFile, 'Label','Open a region file (Regx) common to the dataset',...
                                  'callback',('[repFileRegx, Repertoire]=uigetfile(''*.regx''); if repFileRegx~=0 NomFicRegx=[Repertoire,repFileRegx]; WID_labelSel.String=''Data selection (Regx commun)''; end;'));
strMenu.menuFileOpenProto1 = uimenu(strMenu.menuFile, 'Label','Open an experiment file (Excel) and pre-process the data (entire periods)',...
                                    'callback',('[repFileProto, Repertoire]=uigetfile(''*.xlsx''); if repFileProto~=0 NomFicProto=[Repertoire,repFileProto]; ModePreTraitement = 0; CartoDopa_LectureProto; end;'));
strMenu.menuFileOpenProto2 = uimenu(strMenu.menuFile, 'Label','Open an experiment file (Excel) and pre-process the data (périods Start0/End0)',...
                                    'callback',('[repFileProto, Repertoire]=uigetfile(''*.xlsx''); if repFileProto~=0 NomFicProto=[Repertoire,repFileProto]; ModePreTraitement = 1; CartoDopa_LectureProto; end;'));
strMenu.menuFileQuit = uimenu(strMenu.menuFile, 'Separator', 'on', 'Label','Quit',...
                              'callback',('figSignauxBrut.Visible = ''off''; figSignaux.Visible = ''off''; figDfSf.Visible = ''off''; figZScore.Visible = ''off''; figTraj.Visible = ''off''; figDensite.Visible = ''off''; figCartoDopa.Visible = ''off''; figCartoCa.Visible = ''off''; close all; clear all;'));
 
% Analysis menu bar
%========================
strMenu.menuAna = uimenu('Label','Analysis');
strMenu.menuAna1 = uimenu(strMenu.menuAna, 'Label','Analyze intervals "Start / End"', 'callback',('CartoDopa_AnalyseStartEnd'));
strMenu.menuAna2 = uimenu(strMenu.menuAna, 'Label','Compute the cartography Dopa/Ca fot the selection', 'callback',('CartoDopa_CalcCartographie'));
 
 
% Title: Data selection and figures
%========================================
decalH = WinH - 80;
WID_labelSel = uicontrol(fenetrePrincipale, 'Style', 'text', 'Position', [10 decalH 250 20], 'HorizontalAlignment', 'left', ...
                      'BackgroundColor', PG_ColorBackG, 'ForegroundColor', PG_ColorForeG, ...
                      'FontWeight', 'bold', 'FontSize', 10, 'String', 'Data selection');
WID_label = uicontrol(fenetrePrincipale, 'Style', 'text', 'Position', [440 decalH 100 20], 'HorizontalAlignment', 'left', ...
                      'BackgroundColor', PG_ColorBackG, 'ForegroundColor', PG_ColorForeG, ...
                      'FontWeight', 'bold', 'FontSize', 10, 'String', 'Figures');
 
                  
% Button for figure selection 
%===============================
decalH = decalH - 17;
WID_toggleVisuSignauxBrut = uicontrol(fenetrePrincipale, 'Style', 'togglebutton', 'Position', [440 decalH 15 15], 'BackgroundColor', [1 0.5 0], ...
                                      'Value', 0, 'String', ' ', 'callback', ('OnOffFenetre = 7; CartoDopa_OnOffFenetre;'));
WID_label = uicontrol(fenetrePrincipale, 'Style', 'text', 'Position', [460 decalH-6 200 20], 'HorizontalAlignment', 'left', ...
                      'BackgroundColor', PG_ColorBackG, 'ForegroundColor', PG_ColorForeG, 'String', 'Raw signals');
decalH = decalH - 20;
WID_toggleVisuSignaux = uicontrol(fenetrePrincipale, 'Style', 'togglebutton', 'Position', [440 decalH 15 15], 'BackgroundColor', [1 0.5 0], ...
                                  'Value', 0, 'String', ' ', 'callback', ('OnOffFenetre = 1; CartoDopa_OnOffFenetre;'));
WID_label = uicontrol(fenetrePrincipale, 'Style', 'text', 'Position', [460 decalH-6 200 20], 'HorizontalAlignment', 'left', ...
                      'BackgroundColor', PG_ColorBackG, 'ForegroundColor', PG_ColorForeG, 'String', 'Filtered signals');
decalH = decalH - 20;
WID_toggleVisuDfSf = uicontrol(fenetrePrincipale, 'Style', 'togglebutton', 'Position', [440 decalH 15 15], 'BackgroundColor', [1 0.5 0], ...
                               'Value', 0, 'String', ' ', 'callback', ('OnOffFenetre = 6; CartoDopa_OnOffFenetre;'));
WID_label = uicontrol(fenetrePrincipale, 'Style', 'text', 'Position', [460 decalH-6 200 20], 'HorizontalAlignment', 'left', ...
                      'BackgroundColor', PG_ColorBackG, 'ForegroundColor', PG_ColorForeG, 'String', 'Signals dF/F');
decalH = decalH - 20;
WID_toggleVisuZScore = uicontrol(fenetrePrincipale, 'Style', 'togglebutton', 'Position', [440 decalH 15 15], 'BackgroundColor', [1 0.5 0], ...
                                 'Value', 0, 'String', ' ', 'callback', ('OnOffFenetre = 5; CartoDopa_OnOffFenetre;'));
WID_label = uicontrol(fenetrePrincipale, 'Style', 'text', 'Position', [460 decalH-6 200 20], 'HorizontalAlignment', 'left', ...
                      'BackgroundColor', PG_ColorBackG, 'ForegroundColor', PG_ColorForeG, 'String', 'Signals ZScore');
decalH = decalH - 20;
WID_toggleVisuTraj = uicontrol(fenetrePrincipale, 'Style', 'togglebutton', 'Position', [440 decalH 15 15], 'BackgroundColor', [1 0.5 0], ...
                               'Value', 0, 'String', ' ', 'callback', ('OnOffFenetre = 2; CartoDopa_OnOffFenetre;'));
WID_label = uicontrol(fenetrePrincipale, 'Style', 'text', 'Position', [460 decalH-6 200 20], 'HorizontalAlignment', 'left', ...
                      'BackgroundColor', PG_ColorBackG, 'ForegroundColor', PG_ColorForeG, 'String', 'Trajectories');
decalH = decalH - 20;
WID_toggleVisuDensite = uicontrol(fenetrePrincipale, 'Style', 'togglebutton', 'Position', [440 decalH 15 15], 'BackgroundColor', [1 0.5 0], ...
                                  'Value', 0, 'String', ' ', 'callback', ('OnOffFenetre = 3; CartoDopa_OnOffFenetre;'));
WID_label = uicontrol(fenetrePrincipale, 'Style', 'text', 'Position', [460 decalH-6 200 20], 'HorizontalAlignment', 'left', ...
                      'BackgroundColor', PG_ColorBackG, 'ForegroundColor', PG_ColorForeG, 'String', 'Density of presence');
decalH = decalH - 20;
WID_toggleVisuCarto = uicontrol(fenetrePrincipale, 'Style', 'togglebutton', 'Position', [440 decalH 15 15], 'BackgroundColor', [1 0.5 0], ...
                                  'Value', 0, 'String', ' ', 'callback', ('OnOffFenetre = 4; CartoDopa_OnOffFenetre;'));
WID_label = uicontrol(fenetrePrincipale, 'Style', 'text', 'Position', [460 decalH-6 200 20], 'HorizontalAlignment', 'left', ...
                      'BackgroundColor', PG_ColorBackG, 'ForegroundColor', PG_ColorForeG, 'String', 'Cartography');
decalH = decalH - 20;
WID_toggleOptCarto = uicontrol(fenetrePrincipale, 'Style', 'popupmenu', 'Position', [460 decalH 95 15], 'BackgroundColor', [0.8 0.8 0.8], ...
                               'Value', 1, 'String', {'Time weighting', 'Spatial accumulation'});
decalH = decalH + 140;


% Filter parameters 
%========================
decalH = decalH - 40;
WID_label = uicontrol(fenetrePrincipale, 'Style', 'text', 'Position', [430 decalH 150 20], 'HorizontalAlignment', 'left', ...
                      'BackgroundColor', PG_ColorBackG, 'ForegroundColor', PG_ColorForeG, ...
                      'FontWeight', 'bold', 'FontSize', 10, 'String', 'Filtres / Régression');
decalH = decalH - 20;
txt = sprintf('%4.1f', Filtre_LowPass);
WID_Filtre_LowPass = uicontrol(fenetrePrincipale, 'Style', 'edit', 'Position', [430 decalH 40 20], ...
                               'String', txt, 'callback', 'Filtre_LowPass = str2double(get(WID_Filtre_LowPass, ''String''));');
WID_label = uicontrol(fenetrePrincipale, 'Style', 'text', 'Position', [430+45 decalH-3 200 20], 'HorizontalAlignment', 'left', ...
                      'BackgroundColor', PG_ColorBackG, 'ForegroundColor', PG_ColorForeG, 'String', 'Freq. Passe-bas');
decalH = decalH - 20;
WID_Filtre_OrdrePoly_Dopa = uicontrol(fenetrePrincipale, 'Style', 'popupmenu', 'Position', [430 decalH 40 15], 'BackgroundColor', [0.8 0.8 0.8], ...
                                      'Value', Filtre_OrdrePoly_Dopa, 'String', {'1', '2', '3', '4', '5', '0'});
WID_label = uicontrol(fenetrePrincipale, 'Style', 'text', 'Position', [430+45 decalH-6 200 20], 'HorizontalAlignment', 'left', ...
                      'BackgroundColor', PG_ColorBackG, 'ForegroundColor', PG_ColorForeG, 'String', 'Ordre (Dopa)');
decalH = decalH - 20;
WID_Filtre_OrdrePoly_Ca = uicontrol(fenetrePrincipale, 'Style', 'popupmenu', 'Position', [430 decalH 40 15], 'BackgroundColor', [0.8 0.8 0.8], ...
                                      'Value', Filtre_OrdrePoly_Ca, 'String', {'1', '2', '3', '4', '5', '0'});
WID_label = uicontrol(fenetrePrincipale, 'Style', 'text', 'Position', [430+45 decalH-6 200 20], 'HorizontalAlignment', 'left', ...
                      'BackgroundColor', PG_ColorBackG, 'ForegroundColor', PG_ColorForeG, 'String', 'Ordre (Ca)');
decalH = decalH - 20;

                  
% Complete list of trials (protocol table)
%============================================
TableProtoOK = [];
TableProto = { };
columnname = {'','Mice','Day','Odor','Cond.','Hedon.','Event'};               
columnformat = {'logical','numeric','char','char','char','char', 'char'};               
columnwidth = {30, 70 30 72 70 70 50};
decalH = decalH - 280;
WID_TableProto = uitable(fenetrePrincipale, 'Position', [8 decalH 410 298], 'Data', TableProto,... 
                         'ColumnName', columnname, 'ColumnFormat', columnformat,...
                         'ColumnEditable', [true false false false false false],'RowName',[],...
                         'ColumnWidth', columnwidth, 'CellEditCallback', ('modeSel=-1; CartoDopa_VisuSelective;'));
WID_toggleVisuAll = uicontrol(fenetrePrincipale, 'Style', 'togglebutton', 'Position', [17 decalH+282 12 12], 'BackgroundColor', [0.5 1 0], ...
                              'Value', 0, 'String', ' ', 'callback', ('CartoDopa_VisuAll;'));
 
                          
% Button combine selections
%====================================
decalH = decalH - 20;
WID_toggleCombine = uicontrol(fenetrePrincipale, 'Style', 'togglebutton', 'Position', [10 decalH 15 15], 'BackgroundColor', [1 0.5 0], ...
                              'Value', 0, 'String', ' ', 'callback', ('modeSel=0; CartoDopa_VisuSelective;'));
WID_label = uicontrol(fenetrePrincipale, 'Style', 'text', 'Position', [30 decalH-6 200 20], 'HorizontalAlignment', 'left', ...
                      'BackgroundColor', PG_ColorBackG, 'ForegroundColor', PG_ColorForeG, 'String', 'Combine selections');
 
                  
% Tables for Mice / Odor / Hedonicity selections
%=====================================================
decalH = decalH - 110;
TableMice = { };
columnname = {'','Mice'};               
columnformat = {'logical','char'};               
columnwidth = {30, 80};
WID_TableMice = uitable(fenetrePrincipale, 'Position', [8 decalH 130 105], 'Data', TableMice,... 
                        'ColumnName', columnname, 'ColumnFormat', columnformat,...
                        'ColumnEditable', [true false],'RowName',[],...
                        'ColumnWidth', columnwidth, 'CellEditCallback', ('modeSel=1; CartoDopa_VisuSelective;'));
WID_toggleVisuMice = uicontrol(fenetrePrincipale, 'Style', 'togglebutton', 'Position', [17 decalH+89 12 12], 'BackgroundColor', [0.5 1 0], ...
                               'Value', 0, 'String', ' ', 'callback', ('modeSel=11; CartoDopa_VisuSelective;'));
TableOdor = { };
columnname = {'','Odor'};               
columnformat = {'logical','char'};               
columnwidth = {30, 80};
WID_TableOdor = uitable(fenetrePrincipale, 'Position', [148 decalH 130 105], 'Data', TableOdor,... 
                        'ColumnName', columnname, 'ColumnFormat', columnformat,...
                        'ColumnEditable', [true false],'RowName',[],...
                        'ColumnWidth', columnwidth, 'CellEditCallback', ('modeSel=2; CartoDopa_VisuSelective;'));
WID_toggleVisuOdor = uicontrol(fenetrePrincipale, 'Style', 'togglebutton', 'Position', [157 decalH+89 12 12], 'BackgroundColor', [0.5 1 0], ...
                               'Value', 0, 'String', ' ', 'callback', ('modeSel=12; CartoDopa_VisuSelective;'));
TableCondition = { };
columnname = {'','Condition'};               
columnformat = {'logical','char'};               
columnwidth = {30, 80};
WID_TableCondition = uitable(fenetrePrincipale, 'Position', [288 decalH 130 105], 'Data', TableCondition,... 
                              'ColumnName', columnname, 'ColumnFormat', columnformat,...
                              'ColumnEditable', [true false],'RowName',[],...
                              'ColumnWidth', columnwidth, 'CellEditCallback', ('modeSel=3; CartoDopa_VisuSelective;'));
WID_toggleVisuCondition = uicontrol(fenetrePrincipale, 'Style', 'togglebutton', 'Position', [297 decalH+89 12 12], 'BackgroundColor', [0.5 1 0], ...
                                    'Value', 0, 'String', ' ', 'callback', ('modeSel=13; CartoDopa_VisuSelective;'));
TableHedonicity = { };
columnname = {'','Hedonicity'};               
columnformat = {'logical','char'};               
columnwidth = {30, 80};
WID_TableHedonicity = uitable(fenetrePrincipale, 'Position', [428 decalH 130 105], 'Data', TableHedonicity,... 
                              'ColumnName', columnname, 'ColumnFormat', columnformat,...
                              'ColumnEditable', [true false],'RowName',[],...
                              'ColumnWidth', columnwidth, 'CellEditCallback', ('modeSel=4; CartoDopa_VisuSelective;'));
WID_toggleVisuHedonicity = uicontrol(fenetrePrincipale, 'Style', 'togglebutton', 'Position', [437 decalH+89 12 12], 'BackgroundColor', [0.5 1 0], ...
                                     'Value', 0, 'String', ' ', 'callback', ('modeSel=14; CartoDopa_VisuSelective;'));
 
                                 
% Title "Event Selection"
%==================================
decalH = decalH - 35;
decalH0 = decalH;
WID_label = uicontrol(fenetrePrincipale, 'Style', 'text', 'Position', [10 decalH 250 20], 'HorizontalAlignment', 'left', ...
                      'BackgroundColor', PG_ColorBackG, 'ForegroundColor', PG_ColorForeG, ...
                      'FontWeight', 'bold', 'FontSize', 10, 'String', 'Events selection');
 
% Table for event type selection
%========================================
decalH = decalH - 130;
TableEventType = { };
columnname = {'','Type'};               
columnformat = {'logical','char'};               
columnwidth = {30, 80};
WID_TableEventType = uitable(fenetrePrincipale, 'Position', [8 decalH 130 130], 'Data', TableEventType,... 
                              'ColumnName', columnname, 'ColumnFormat', columnformat,...
                              'ColumnEditable', [true false],'RowName',[],...
                              'ColumnWidth', columnwidth, 'CellEditCallback', ('modeSel=6; CartoDopa_VisuSelective;'));
WID_toggleVisuEventType = uicontrol(fenetrePrincipale, 'Style', 'togglebutton', 'Position', [17 decalH+114 12 12], 'BackgroundColor', [0.5 1 0], ...
                                    'Value', 0, 'String', ' ', 'callback', ('modeSel=16; CartoDopa_VisuSelective;'));
                  
% Table for temporal event selection
%===========================================
TableEvenements = { };
columnname = {'','Timing'};               
columnformat = {'logical','char'};               
columnwidth = {20, 125};
WID_TableEvenements = uitable(fenetrePrincipale, 'Position', [148 decalH 146 130], 'Data', TableEvenements,... 
                              'ColumnName', columnname, 'ColumnFormat', columnformat,...
                              'ColumnEditable', [true false],'RowName',[],...
                              'ColumnWidth', columnwidth, 'CellEditCallback', ('modeSel=5; CartoDopa_VisuSelective;'));
 
% Naming convention for result files with timestamp buttons
%============================================================
decalH = decalH0;
decalV = 305;
WID_label = uicontrol(fenetrePrincipale, 'Style', 'text', 'Position', [decalV decalH 252 20], 'HorizontalAlignment', 'left', ...
                      'BackgroundColor', PG_ColorBackG, 'ForegroundColor', PG_ColorForeG, ...
                      'FontWeight', 'bold', 'FontSize', 10, 'String', 'Results file name');
decalH = decalH - 20;
WID_Nomenclature = uicontrol(fenetrePrincipale, 'Style', 'edit', 'Position', [decalV decalH 252 20], ...
                             'ForegroundColor', [0.8 0 0], 'String', Nomenclature, ...
                             'callback', 'Nomenclature = get(WID_Nomenclature, ''String'');');
decalH = decalH - 21;
WID_toggleHorodater = uicontrol(fenetrePrincipale, 'Style', 'togglebutton', 'Position', [decalV decalH 15 15], 'BackgroundColor', [0.5 0.5 0.5], ...
                                'Value', PG_Nomenclature, 'String', '', 'callback', 'CartoDopa_NomenclatureRes');
WID_labelHorodater = uicontrol(fenetrePrincipale, 'Style', 'text', 'Position', [decalV+20 decalH-6 250 20], 'HorizontalAlignment', 'left', ...
                               'BackgroundColor', PG_ColorBackG, 'ForegroundColor', PG_ColorForeG, 'String', 'Simple name');
 
% Temporal parameters (threshold and pre/post event durations)
%============================================================
decalH = decalH - 30;
WID_label = uicontrol(fenetrePrincipale, 'Style', 'text', 'Position', [decalV decalH 280 20], 'HorizontalAlignment', 'left', ...
                      'BackgroundColor', PG_ColorBackG, 'ForegroundColor', PG_ColorForeG, ...
                      'FontWeight', 'bold', 'FontSize', 10, 'String', 'Parameters');
decalH = decalH - 20;
txt = sprintf('%4.1f', SeuilEvtDuree);
WID_DureeEvt = uicontrol(fenetrePrincipale, 'Style', 'edit', 'Position', [decalV decalH 40 20], ...
                         'String', txt, 'callback', 'SeuilEvtDuree = str2double(get(WID_DureeEvt, ''String''));');
WID_label = uicontrol(fenetrePrincipale, 'Style', 'text', 'Position', [decalV+45 decalH-3 200 20], 'HorizontalAlignment', 'left', ...
                      'BackgroundColor', PG_ColorBackG, 'ForegroundColor', PG_ColorForeG, 'String', 'Event threshold long/short (sec)');
decalH = decalH - 23;
txt = sprintf('%4.1f', DelaiPreAnalyse);
WID_DelaiPreAna = uicontrol(fenetrePrincipale, 'Style', 'edit', 'Position', [decalV decalH 40 20], ...
                            'String', txt, 'callback', 'DelaiPreAnalyse = str2double(get(WID_DelaiPreAna, ''String''));');
txt = sprintf('%4.1f', DelaiPostAnalyse);
WID_DelaiPostAna = uicontrol(fenetrePrincipale, 'Style', 'edit', 'Position', [decalV+45 decalH 40 20], ...
                            'String', txt, 'callback', 'DelaiPostAnalyse = str2double(get(WID_DelaiPostAna, ''String''));');
WID_label = uicontrol(fenetrePrincipale, 'Style', 'text', 'Position', [decalV+90 decalH-3 200 20], 'HorizontalAlignment', 'left', ...
                      'BackgroundColor', PG_ColorBackG, 'ForegroundColor', PG_ColorForeG, 'String', 'Pre/post event delay (Signals)');
decalH = decalH - 23;
txt = sprintf('%4.1f', DelaiAirePreAnalyse);
WID_DelaiPreAnaAire = uicontrol(fenetrePrincipale, 'Style', 'edit', 'Position', [decalV decalH 40 20], ...
                                'String', txt, 'callback', 'DelaiAirePreAnalyse = str2double(get(WID_DelaiPreAnaAire, ''String''));');
txt = sprintf('%4.1f', DelaiAirePostAnalyse);
WID_DelaiPostAnaAire = uicontrol(fenetrePrincipale, 'Style', 'edit', 'Position', [decalV+45 decalH 40 20], ...
                            'String', txt, 'callback', 'DelaiAirePostAnalyse = str2double(get(WID_DelaiPostAnaAire, ''String''));');
WID_label = uicontrol(fenetrePrincipale, 'Style', 'text', 'Position', [decalV+90 decalH-3 200 20], 'HorizontalAlignment', 'left', ...
                      'BackgroundColor', PG_ColorBackG, 'ForegroundColor', PG_ColorForeG, 'String', 'Pre/post event delay (Areas)');
 
 
% Parameters for density coefficients and Dopa/Ca mapping
%============================================================
decalH = decalH - 23;
txt = sprintf('%4.1f', PG_CoefDensite);
WID_CoefDensite = uicontrol(fenetrePrincipale, 'Style', 'edit', 'Position', [decalV decalH 40 20], ...
                            'String', txt, 'callback', 'PG_CoefDensite = str2double(get(WID_CoefDensite, ''String''));');
txt = sprintf('%4.1f', PG_CoefCartoDopa);
WID_CoefCartoDopa = uicontrol(fenetrePrincipale, 'Style', 'edit', 'Position', [decalV+45 decalH 40 20], ...
                              'String', txt, 'callback', 'PG_CoefCartoDopa = str2double(get(WID_CoefCartoDopa, ''String''));');
txt = sprintf('%4.1f', PG_CoefCartoCa);
WID_CoefCartoCa = uicontrol(fenetrePrincipale, 'Style', 'edit', 'Position', [decalV+90 decalH 40 20], ...
                            'String', txt, 'callback', 'PG_CoefCartoCa = str2double(get(WID_CoefCartoCa, ''String''));');
WID_label = uicontrol(fenetrePrincipale, 'Style', 'text', 'Position', [decalV+135 decalH-3 200 20], 'HorizontalAlignment', 'left', ...
                      'BackgroundColor', PG_ColorBackG, 'ForegroundColor', PG_ColorForeG, 'String', 'Coef. Density/Dopa/Ca');
                  
% Generate figures
%======================
figSignauxBrut = figure('Name', 'Raw signals', 'NumberTitle', 'off', 'ToolBar', 'none', 'CloseRequestFcn', '');
figSignauxBrut.Visible = 'off';
figSignaux = figure('Name', 'Filtered signals', 'NumberTitle', 'off', 'ToolBar', 'none', 'CloseRequestFcn', '');
figSignaux.Visible = 'off';
figDfSf = figure('Name', 'Signals dF/F', 'NumberTitle', 'off', 'ToolBar', 'none', 'CloseRequestFcn', '');
figDfSf.Visible = 'off';
figZScore = figure('Name', 'Signals ZScore (calés sur Start)', 'NumberTitle', 'off', 'ToolBar', 'none', 'CloseRequestFcn', '');
figZScore.Visible = 'off';
figTraj = figure('Name', 'Trajectories', 'NumberTitle', 'off', 'ToolBar', 'none', 'Color', BackColor, 'CloseRequestFcn', '');
figTraj.Visible = 'off';
figDensite = figure('Name', 'Densities of presence', 'NumberTitle', 'off', 'ToolBar', 'none', 'Color', BackColor, 'CloseRequestFcn', '');
figDensite.Visible = 'off';
figCartoDopa = figure('Name', 'Dopamine cartography', 'NumberTitle', 'off', 'ToolBar', 'none', 'Color', BackColor, 'CloseRequestFcn', '');
figCartoDopa.Visible = 'off';
figCartoCa = figure('Name', 'Calcium cartography', 'NumberTitle', 'off', 'ToolBar', 'none', 'Color', BackColor, 'CloseRequestFcn', '');
figCartoCa.Visible = 'off';
 
% Update default naming convention selection
%===============================================
CartoDopa_NomenclatureRes;
 
% Clear memory 
%====================
clear scrsz WinL WinH decalH decalH0 decalV WID_label txt
clear columnname columnformat columnwidth
